# Supplementary material for: Revisions to the Gliophorus irrigatus complex (Agaricales, Hygrophoraceae, Gliophorus, section Unguinosae) including four new species, one new combination and comparisons of basidiome vs. eDNA distributions
Source: MycoKeys. 2026 Jan 29;127:307–41. doi: 10.3897/mycokeys.127.174823 (PMC12877779; doi:10.3897/mycokeys.127.174823)
Supplement: XML Treatment for Gliophorus alboviscidus [file mycokeys.127.174823-treatment1.xml]

<!DOCTYPE tp:taxon-treatment
  PUBLIC "-//TaxonX//DTD Taxonomic Treatment Publishing DTD v0 20100105//EN" "tax-treatment-NSO.dtd">
<tp:taxon-treatment xmlns:tp="http://www.plazi.org/taxpub"><tp:treatment-meta><kwd-group><label>Taxon classification</label><kwd>
                <named-content content-type="kingdom">Fungi</named-content>
              </kwd><kwd>
                <named-content content-type="order">Agaricales</named-content>
              </kwd><kwd>
                <named-content content-type="family">Hygrophoraceae</named-content>
              </kwd></kwd-group><mixed-citation publication-type="journal"><person-group><name><surname>Harries</surname><given-names>David J.</given-names></name><name><surname>Blencowe</surname><given-names>Clare M.</given-names></name><name><surname>Leal-Dutra</surname><given-names>Caio A.</given-names></name><name><surname>Lodge</surname><given-names>D. Jean</given-names></name><name><surname>Harrington</surname><given-names>Alison H.</given-names></name><name><surname>Bye</surname><given-names>Ruby</given-names></name><name><surname>Pearse</surname><given-names>Zach</given-names></name><name><surname>Russell</surname><given-names>Stephen D.</given-names></name><name><surname>Williams</surname><given-names>Jessica</given-names></name><name><surname>Ré</surname><given-names>Lauren A.</given-names></name><name><surname>Griffith</surname><given-names>Gareth W.</given-names></name></person-group><article-title>Revisions to the <italic><tp:taxon-name><tp:taxon-name-part taxon-name-part-type="genus" reg="Gliophorus">Gliophorus</tp:taxon-name-part> <tp:taxon-name-part taxon-name-part-type="species" reg="irrigatus">irrigatus</tp:taxon-name-part></tp:taxon-name></italic> complex (<tp:taxon-name><tp:taxon-name-part taxon-name-part-type="order" reg="Agaricales">Agaricales</tp:taxon-name-part></tp:taxon-name>, <tp:taxon-name><tp:taxon-name-part taxon-name-part-type="family" reg="Hygrophoraceae">Hygrophoraceae</tp:taxon-name-part></tp:taxon-name>, <italic><tp:taxon-name><tp:taxon-name-part taxon-name-part-type="genus" reg="Gliophorus">Gliophorus</tp:taxon-name-part></tp:taxon-name></italic>, section Unguinosae) including four new species, one new combination and comparisons of basidiome vs. eDNA distributions</article-title><source>MycoKeys</source><day>29</day><month>01</month><year>2026</year><volume>127</volume><fpage>307</fpage><lpage>341</lpage><pub-id pub-id-type="doi">10.3897/mycokeys.127.174823</pub-id></mixed-citation></tp:treatment-meta><tp:nomenclature><tp:taxon-name><object-id xmlns:xlink="http://www.w3.org/1999/xlink" content-type="arpha" xlink:type="simple">5B51B33F-6E90-5380-8CEA-182CBCA6963E</object-id><tp:taxon-name-part taxon-name-part-type="genus" reg="Gliophorus">Gliophorus</tp:taxon-name-part> <tp:taxon-name-part taxon-name-part-type="species" reg="alboviscidus">alboviscidus</tp:taxon-name-part>
                    		<object-id xmlns:xlink="http://www.w3.org/1999/xlink" xlink:type="simple">Index Fungorum: IF559911</object-id>
                    	</tp:taxon-name><tp:taxon-authority>D.J. Harries &amp; G.W. Griff.</tp:taxon-authority><tp:taxon-status xmlns:xlink="http://www.w3.org/1999/xlink" xlink:type="simple">sp. nov.</tp:taxon-status><xref ref-type="fig" rid="F1">Fig. 1</xref></tp:nomenclature><tp:treatment-sec sec-type="Etymology"><title>Etymology.</title><p>Refers to the white colour and viscid nature of the basidiomata.</p></tp:treatment-sec><tp:treatment-sec sec-type="Diagnosis"><title>Diagnosis.</title><p>Basidiomata resembling <italic><tp:taxon-name><tp:taxon-name-part taxon-name-part-type="genus" reg="Gliophorus">Gliophorus</tp:taxon-name-part> <tp:taxon-name-part taxon-name-part-type="species" reg="irrigatus">irrigatus</tp:taxon-name-part></tp:taxon-name></italic>, but lacking grey or brownish colours. ITS sequences strongly divergent (9.7%).</p></tp:treatment-sec><tp:treatment-sec sec-type="Holotypus"><title>Holotypus.</title><p>UK • Wales, Pembrokeshire, Somerton Farm near Hundleton, <named-content xmlns:xlink="http://www.w3.org/1999/xlink" content-type="dwc:verbatimCoordinates" xlink:type="simple">51.6610, -4.9913</named-content>, in undisturbed grazed grassland, 18 Oct 2021, D.J. Harries (voucher ABS:DJH21-29, [ABS = Aberystwyth University biorepository], holotype; K-M001434165, isotype) (GenBank ITS:<ext-link xmlns:xlink="http://www.w3.org/1999/xlink" xlink:href="OP220998" ext-link-type="gen" xlink:type="simple">OP220998</ext-link>; nrLSU:<ext-link xmlns:xlink="http://www.w3.org/1999/xlink" xlink:href="OP221000" ext-link-type="gen" xlink:type="simple">OP221000</ext-link>). UNITE/PlutoF:SH0910869.10FU (1.5% threshold).</p></tp:treatment-sec><tp:treatment-sec sec-type="Description"><title>Description.</title><p><bold><italic>Pileus</italic></bold> 10–40 mm diam., convex to broadly campanulate, becoming applanate to subumbonate with age, margin faintly translucently striate to one third of disc, viscid, white with pale Buff tint (1.0Y 6.0/7.0) over the centre (Fig. <xref ref-type="fig" rid="F1">1A, B</xref>). <bold><italic>Stipe</italic></bold> 30–50 × 3–5 mm, cylindrical, hollow, viscid, white. <bold><italic>Lamellae</italic></bold> subdecurrent to decurrent, white. <bold><italic>Taste and odour</italic></bold> indistinct.</p><p><bold><italic>Basidiospores</italic></bold> broadly ellipsoid or ovoid, (5.5–)6.0–8.0 × 4.5–6.0(–6.5) μm (mean 7.0 × 5.0), Q = 1.2–1.7 (mean 1.4) (type collection, 3 sporocarps, n = 70), spore print white. <bold><italic>Basidia</italic></bold> 40–50 × 5–8 μm, predominantly 4-spored. Cystidia absent on lamellae. <bold><italic>Hymenophoral trama</italic></bold> sub-regular. <bold><italic>Pileipellis and stipitipellis</italic></bold> an ixotrichoderm.</p></tp:treatment-sec><tp:treatment-sec sec-type="Habitat"><title>Habitat.</title><p>Recorded on soil in undisturbed grassland managed through cattle-grazing and hay cropping or of low nutrient status, regularly mown, amenity grassland, unploughed for over 50 years and not subjected to any synthetic fertiliser application.</p></tp:treatment-sec><tp:treatment-sec sec-type="Geographical distribution"><title>Geographical distribution.</title><p>Basidiomes hitherto only observed in the UK, but eDNA data suggest a wider distribution across north-east Asia (Fig. <xref ref-type="fig" rid="F3">3A</xref>).</p></tp:treatment-sec><tp:treatment-sec sec-type="Other specimens examined"><title>Other specimens examined.</title><p>UK • England, West Sussex, Henfield, St. Peter’s Church, <named-content xmlns:xlink="http://www.w3.org/1999/xlink" content-type="dwc:verbatimCoordinates" xlink:type="simple">50.9325, -0.2765</named-content>, in mown grassland (cemetery) on soil, 27 Sep 2019, Clare M. Blencowe, ABS: CMB54; K-M001434166), morphologically near-identical to holotype (Fig. <xref ref-type="fig" rid="F1">1C, D</xref>) (ITS:<ext-link xmlns:xlink="http://www.w3.org/1999/xlink" xlink:href="OP220999" ext-link-type="gen" xlink:type="simple">OP220999</ext-link>).</p><p>An exact match to the ITS2 sequence of this species was detected in soil eDNA (ITS2: <ext-link xmlns:xlink="http://www.w3.org/1999/xlink" xlink:href="PX746787" ext-link-type="gen" xlink:type="simple">PX746787</ext-link>) from ancient grassland at Hardwick Hall, Bury St. Edmunds, Suffolk, England (<named-content xmlns:xlink="http://www.w3.org/1999/xlink" content-type="dwc:verbatimCoordinates" xlink:type="simple">52.2294,0.7023</named-content>; Griffith, unpublished data; Fig. <xref ref-type="fig" rid="F3">3A</xref>).</p></tp:treatment-sec><tp:treatment-sec sec-type="Notes"><title>Notes.</title><p>By way of a common English name for this new species, we suggest pearlescent waxcap (Cap Cwyr Perlaidd in Welsh).</p></tp:treatment-sec><tp:treatment-sec><!--Section generated to contain objects referenced in tp:taxon-treatment.--><fig id="F1" position="float" orientation="portrait"><object-id xmlns:xlink="http://www.w3.org/1999/xlink" content-type="doi" xlink:type="simple">10.3897/mycokeys.127.174823.figure1</object-id><object-id xmlns:xlink="http://www.w3.org/1999/xlink" content-type="arpha" xlink:type="simple">73B4FDD8-AC35-5843-B178-5C943031F8D0</object-id><label>Figure 1.</label><caption><p>Macromorphology of <italic><tp:taxon-name><tp:taxon-name-part taxon-name-part-type="genus" reg="Gliophorus">Gliophorus</tp:taxon-name-part> <tp:taxon-name-part taxon-name-part-type="species" reg="alboviscidus">alboviscidus</tp:taxon-name-part></tp:taxon-name></italic> sp. nov. basidiomes. DJH21 from Hundleton, Pembrokeshire (<bold>A, B</bold>) and CMB54 from Henfield, West Sussex (<bold>C, D</bold>).</p></caption><graphic xmlns:xlink="http://www.w3.org/1999/xlink" xlink:href="mycokeys-127-307-g001.jpg" id="oo_1523189.jpg" position="float" orientation="portrait" xlink:type="simple"><uri content-type="original_file" xlink:type="simple">https://binary.pensoft.net/fig/1523189</uri></graphic></fig><fig id="F3" position="float" orientation="portrait"><object-id xmlns:xlink="http://www.w3.org/1999/xlink" content-type="doi" xlink:type="simple">10.3897/mycokeys.127.174823.figure3</object-id><object-id xmlns:xlink="http://www.w3.org/1999/xlink" content-type="arpha" xlink:type="simple">27B5D866-D4FC-5BA6-BA7C-269F74528C97</object-id><label>Figure 3.</label><caption><p>Distribution of species in <italic><tp:taxon-name><tp:taxon-name-part taxon-name-part-type="genus" reg="Gliophorus">Gliophorus</tp:taxon-name-part></tp:taxon-name></italic> sect. Unguinosae in Eurasia. <bold>A</bold>. Sequenced specimens of <italic><tp:taxon-name><tp:taxon-name-part taxon-name-part-type="genus" reg="Gliophorus">Gliophorus</tp:taxon-name-part> <tp:taxon-name-part taxon-name-part-type="species" reg="alboviscidus">alboviscidus</tp:taxon-name-part></tp:taxon-name></italic> from this study and soil eDNA sequences from GlobalFungi Database matching at &gt; 97% identity; <bold>B</bold>. Previously sequenced specimen designated as the neotype of <italic><tp:taxon-name><tp:taxon-name-part taxon-name-part-type="genus" reg="Gliophorus">G.</tp:taxon-name-part> <tp:taxon-name-part taxon-name-part-type="species" reg="irrigatus">irrigatus</tp:taxon-name-part></tp:taxon-name></italic> and eDNA sequences from GlobalFungi Database (<xref ref-type="bibr" rid="B58">Větrovský et al. 2020</xref>) matching at &gt; 97% identity; <bold>C</bold>. Specimen-based records of preserved <italic><tp:taxon-name><tp:taxon-name-part taxon-name-part-type="genus" reg="Gliophorus">G.</tp:taxon-name-part> <tp:taxon-name-part taxon-name-part-type="species" reg="irrigatus">irrigatus</tp:taxon-name-part></tp:taxon-name></italic> with GIS coordinates (GBIF.org; 11 Sep 2025) together with sequenced specimen records from UNITE, including GenBank records. A single occurrence of <italic><tp:taxon-name><tp:taxon-name-part taxon-name-part-type="genus" reg="Gliophorus">G.</tp:taxon-name-part> <tp:taxon-name-part taxon-name-part-type="species" reg="irrigatus">irrigatus</tp:taxon-name-part></tp:taxon-name></italic> in eastern Canada (Nova Scotia) was also detected via GlobalFungi, but in not mapped on Fig. <xref ref-type="fig" rid="F3">3B</xref>.</p></caption><graphic xmlns:xlink="http://www.w3.org/1999/xlink" xlink:href="mycokeys-127-307-g003.jpg" id="oo_1523191.jpg" position="float" orientation="portrait" xlink:type="simple"><uri content-type="original_file" xlink:type="simple">https://binary.pensoft.net/fig/1523191</uri></graphic></fig></tp:treatment-sec><ref-list><ref id="B58"><mixed-citation xmlns:xlink="http://www.w3.org/1999/xlink" xlink:type="simple">Větrovský T, Morais D, Kohout P, Lepinay C, Algora C, Hollá SA, Bahnmann BD, Bílohnědá K, Brabcová V, D’Alò F (2020) GlobalFungi, a global database of fungal occurrences from high-throughput-sequencing metabarcoding studies. Scientific Data 7: 1–14. <ext-link xlink:href="10.1038/s41597-020-0567-7" ext-link-type="doi" xlink:type="simple">https://doi.org/10.1038/s41597-020-0567-7</ext-link></mixed-citation></ref></ref-list></tp:taxon-treatment>
