# Supplementary material for: Revisions to the Gliophorus irrigatus complex (Agaricales, Hygrophoraceae, Gliophorus, section Unguinosae) including four new species, one new combination and comparisons of basidiome vs. eDNA distributions
Source: MycoKeys. 2026 Jan 29;127:307–41. doi: 10.3897/mycokeys.127.174823 (PMC12877779; doi:10.3897/mycokeys.127.174823)
Supplement: XML Treatment for Gliophorus irrigatus [file mycokeys.127.174823-treatment2.xml]

<!DOCTYPE tp:taxon-treatment
  PUBLIC "-//TaxonX//DTD Taxonomic Treatment Publishing DTD v0 20100105//EN" "tax-treatment-NSO.dtd">
<tp:taxon-treatment xmlns:tp="http://www.plazi.org/taxpub"><tp:treatment-meta><kwd-group><label>Taxon classification</label><kwd>
                <named-content content-type="kingdom">Fungi</named-content>
              </kwd><kwd>
                <named-content content-type="order">Agaricales</named-content>
              </kwd><kwd>
                <named-content content-type="family">Hygrophoraceae</named-content>
              </kwd></kwd-group><mixed-citation publication-type="journal"><person-group><name><surname>Harries</surname><given-names>David J.</given-names></name><name><surname>Blencowe</surname><given-names>Clare M.</given-names></name><name><surname>Leal-Dutra</surname><given-names>Caio A.</given-names></name><name><surname>Lodge</surname><given-names>D. Jean</given-names></name><name><surname>Harrington</surname><given-names>Alison H.</given-names></name><name><surname>Bye</surname><given-names>Ruby</given-names></name><name><surname>Pearse</surname><given-names>Zach</given-names></name><name><surname>Russell</surname><given-names>Stephen D.</given-names></name><name><surname>Williams</surname><given-names>Jessica</given-names></name><name><surname>Ré</surname><given-names>Lauren A.</given-names></name><name><surname>Griffith</surname><given-names>Gareth W.</given-names></name></person-group><article-title>Revisions to the <italic><tp:taxon-name><tp:taxon-name-part taxon-name-part-type="genus" reg="Gliophorus">Gliophorus</tp:taxon-name-part> <tp:taxon-name-part taxon-name-part-type="species" reg="irrigatus">irrigatus</tp:taxon-name-part></tp:taxon-name></italic> complex (<tp:taxon-name><tp:taxon-name-part taxon-name-part-type="order" reg="Agaricales">Agaricales</tp:taxon-name-part></tp:taxon-name>, <tp:taxon-name><tp:taxon-name-part taxon-name-part-type="family" reg="Hygrophoraceae">Hygrophoraceae</tp:taxon-name-part></tp:taxon-name>, <italic><tp:taxon-name><tp:taxon-name-part taxon-name-part-type="genus" reg="Gliophorus">Gliophorus</tp:taxon-name-part></tp:taxon-name></italic>, section Unguinosae) including four new species, one new combination and comparisons of basidiome vs. eDNA distributions</article-title><source>MycoKeys</source><day>29</day><month>01</month><year>2026</year><volume>127</volume><fpage>307</fpage><lpage>341</lpage><pub-id pub-id-type="doi">10.3897/mycokeys.127.174823</pub-id></mixed-citation></tp:treatment-meta><tp:nomenclature><tp:taxon-name><object-id xmlns:xlink="http://www.w3.org/1999/xlink" content-type="arpha" xlink:type="simple">7A8F2667-2097-52A2-9690-C66413CEEFFE</object-id><tp:taxon-name-part taxon-name-part-type="genus" reg="Gliophorus">Gliophorus</tp:taxon-name-part> <tp:taxon-name-part taxon-name-part-type="species" reg="irrigatus">irrigatus</tp:taxon-name-part>
                    		<object-id xmlns:xlink="http://www.w3.org/1999/xlink" xlink:type="simple">Index Fungorum: IF904305</object-id>
                    	</tp:taxon-name><tp:taxon-authority>(Pers.) A.M. Ainsw. &amp; P.M. Kirk 2013 (Index Fungorum 23: 1, 2013)</tp:taxon-authority><tp:nomenclature-citation-list><tp:nomenclature-citation><tp:taxon-name><tp:taxon-name-part taxon-name-part-type="genus" reg="Agaricus">Agaricus</tp:taxon-name-part> <tp:taxon-name-part taxon-name-part-type="species" reg="irrigatus">irrigatus</tp:taxon-name-part></tp:taxon-name><comment> Pers., Syn. meth. fung. (Göttingen) 2: 361 (1801). Basionym.</comment></tp:nomenclature-citation></tp:nomenclature-citation-list></tp:nomenclature><tp:treatment-sec sec-type="Neotypus"><title>Neotypus.</title><p>Denmark • Northwest Jutland, Salling, Skive, 56,070, 09.135 in dry grassland grazed by sheep, 28 Oct 2006, David Boertmann (voucher CFMR:DEN-21 [2006/70], neotype selected here) (GenBank ITS:<ext-link xmlns:xlink="http://www.w3.org/1999/xlink" xlink:href="KF291084" ext-link-type="gen" xlink:type="simple">KF291084</ext-link>). UNITE/PlutoF:SH0910871.10FU (1.5% threshold).</p></tp:treatment-sec><tp:treatment-sec sec-type="Notes"><title>Notes.</title><p><xref ref-type="bibr" rid="B43">Persoon (1801)</xref> preserved the specimen which he described as <italic><tp:taxon-name><tp:taxon-name-part taxon-name-part-type="genus" reg="Agaricus">Agaricus</tp:taxon-name-part> <tp:taxon-name-part taxon-name-part-type="species" reg="irrigatus">irrigatus</tp:taxon-name-part></tp:taxon-name></italic>. He did not provide collection details, but it is likely that the original specimen(s) was/were collected near Göttingen or Leiden. Neither Persoon’s (1801) original description of <italic><tp:taxon-name><tp:taxon-name-part taxon-name-part-type="genus" reg="Agaricus">A.</tp:taxon-name-part> <tp:taxon-name-part taxon-name-part-type="species" reg="irrigatus">irrigatus</tp:taxon-name-part></tp:taxon-name></italic> nor Fries’ sanctioning citation (<xref ref-type="bibr" rid="B18">Fries 1821</xref>) for <italic><tp:taxon-name><tp:taxon-name-part taxon-name-part-type="genus" reg="Agaricus">A.</tp:taxon-name-part> <tp:taxon-name-part taxon-name-part-type="species" reg="irrigatus">irrigatus</tp:taxon-name-part></tp:taxon-name></italic> contained any illustrations that could constitute a holotype. Enquiries about the possible existence of any relevant specimens or drawings from Christian Persoon confirmed that none was extant at Leiden (Jorinde Nuytinck, pers. comm. Oct 2024). Similar enquiries were made at Uppsala, but no paintings or vouchers survive (Åsa Kruys, pers. comm.).</p><p>At the Swedish Museum of Natural History, Stockholm there is a painting of <italic><tp:taxon-name><tp:taxon-name-part taxon-name-part-type="genus" reg="Agaricus">A.</tp:taxon-name-part> <tp:taxon-name-part taxon-name-part-type="species" reg="unguinosus">unguinosus</tp:taxon-name-part></tp:taxon-name></italic> by Fries (from Sunnersta ‘skog’ [forest], in Uppsala; <ext-link xmlns:xlink="http://www.w3.org/1999/xlink" xlink:href="https://herbarium.nrm.se/specimens/S0627" ext-link-type="uri" xlink:type="simple">https://herbarium.nrm.se/specimens/S0627</ext-link>) (Mats Wedin [NRM], pers. comm., Oct 2024). However, consistent with the opinion of the authors and others, we find no evidence that would suggest that <italic><tp:taxon-name><tp:taxon-name-part taxon-name-part-type="genus" reg="Gliophorus">G.</tp:taxon-name-part> <tp:taxon-name-part taxon-name-part-type="species" reg="irrigatus">irrigatus</tp:taxon-name-part></tp:taxon-name></italic> and <italic><tp:taxon-name><tp:taxon-name-part taxon-name-part-type="genus" reg="Gliophorus">G.</tp:taxon-name-part> <tp:taxon-name-part taxon-name-part-type="species" reg="unguinosus">unguinosus</tp:taxon-name-part></tp:taxon-name></italic> are separate species. As <italic><tp:taxon-name><tp:taxon-name-part taxon-name-part-type="genus" reg="Gliophorus">G.</tp:taxon-name-part> <tp:taxon-name-part taxon-name-part-type="species" reg="irrigatus">irrigatus</tp:taxon-name-part></tp:taxon-name></italic> has priority, the later painting of <italic><tp:taxon-name><tp:taxon-name-part taxon-name-part-type="genus" reg="Agaricus">A.</tp:taxon-name-part> <tp:taxon-name-part taxon-name-part-type="species" reg="unguinosus">unguinosus</tp:taxon-name-part></tp:taxon-name></italic> by Fries cannot be considered a type for <italic><tp:taxon-name><tp:taxon-name-part taxon-name-part-type="genus" reg="Gliophorus">G.</tp:taxon-name-part> <tp:taxon-name-part taxon-name-part-type="species" reg="irrigatus">irrigatus</tp:taxon-name-part></tp:taxon-name></italic>. A photograph of the neotype from Northwest Jutland in Denmark by D. Boertmann is shown in Fig. <xref ref-type="fig" rid="F4">4A</xref> and a similar collection by D. Harries in Pembrokeshire, Wales, UK (Fig. <xref ref-type="fig" rid="F4">4B</xref>).</p><fig id="F4" position="float" orientation="portrait"><object-id xmlns:xlink="http://www.w3.org/1999/xlink" content-type="doi" xlink:type="simple">10.3897/mycokeys.127.174823.figure4</object-id><object-id xmlns:xlink="http://www.w3.org/1999/xlink" content-type="arpha" xlink:type="simple">D2DAED47-400D-540A-8480-FEAC92607028</object-id><label>Figure 4.</label><caption><p>Typical <italic><tp:taxon-name><tp:taxon-name-part taxon-name-part-type="genus" reg="Gliophorus">Gliophorus</tp:taxon-name-part> <tp:taxon-name-part taxon-name-part-type="species" reg="irrigatus">irrigatus</tp:taxon-name-part></tp:taxon-name></italic> s.s. basidiomes from Europe. <bold>A</bold>. <italic><tp:taxon-name><tp:taxon-name-part taxon-name-part-type="genus" reg="Gliophorus">G.</tp:taxon-name-part> <tp:taxon-name-part taxon-name-part-type="species" reg="irrigatus">irrigatus</tp:taxon-name-part></tp:taxon-name></italic> basidiomes, Neotype specimen CFMR:DEN-21 [2006/70], 28 Oct 2006, Denmark, Northwest Jutland, Salling, Skive, coll. David Boertmann, 56.92, 8.62 (ITS:KF291084) (courtesy of David Boertmann); <bold>B</bold>. <italic><tp:taxon-name><tp:taxon-name-part taxon-name-part-type="genus" reg="Gliophorus">G.</tp:taxon-name-part> <tp:taxon-name-part taxon-name-part-type="species" reg="irrigatus">irrigatus</tp:taxon-name-part></tp:taxon-name></italic> s.s. from Pembrokeshire, Wales, UK, D. Harries (ITS:OQ065395).</p></caption><graphic xmlns:xlink="http://www.w3.org/1999/xlink" xlink:href="mycokeys-127-307-g004.jpg" id="oo_1523192.jpg" position="float" orientation="portrait" xlink:type="simple"><uri content-type="original_file" xlink:type="simple">https://binary.pensoft.net/fig/1523192</uri></graphic></fig><p>The ITS sequence of this specimen was used as the representative of ‘European’ <italic><tp:taxon-name><tp:taxon-name-part taxon-name-part-type="genus" reg="Gliophorus">G.</tp:taxon-name-part> <tp:taxon-name-part taxon-name-part-type="species" reg="irrigatus">irrigatus</tp:taxon-name-part></tp:taxon-name></italic> in phylogenetic analyses of <tp:taxon-name><tp:taxon-name-part taxon-name-part-type="family" reg="Hygrophoraceae">Hygrophoraceae</tp:taxon-name-part></tp:taxon-name> by <xref ref-type="bibr" rid="B40">Lodge et al. (2014)</xref> and was already designated the reference sequence for this species in UNITE.</p></tp:treatment-sec><tp:treatment-sec sec-type="Distribution"><title>Distribution.</title><p>Europe including the UK and southern Scandinavia according to eDNA sequences from the GlobalFungi database (Fig. <xref ref-type="fig" rid="F3">3B</xref>) and specimen records from GBIF and sequenced specimens in the UNITE database (Fig. <xref ref-type="fig" rid="F3">3C</xref>). Single occurrence of eDNA (singleton sequence) in far east of Canada.</p></tp:treatment-sec><tp:treatment-sec><!--Section generated to contain objects referenced in tp:taxon-treatment.--><fig id="F3" position="float" orientation="portrait"><object-id xmlns:xlink="http://www.w3.org/1999/xlink" content-type="doi" xlink:type="simple">10.3897/mycokeys.127.174823.figure3</object-id><object-id xmlns:xlink="http://www.w3.org/1999/xlink" content-type="arpha" xlink:type="simple">27B5D866-D4FC-5BA6-BA7C-269F74528C97</object-id><label>Figure 3.</label><caption><p>Distribution of species in <italic><tp:taxon-name><tp:taxon-name-part taxon-name-part-type="genus" reg="Gliophorus">Gliophorus</tp:taxon-name-part></tp:taxon-name></italic> sect. Unguinosae in Eurasia. <bold>A</bold>. Sequenced specimens of <italic><tp:taxon-name><tp:taxon-name-part taxon-name-part-type="genus" reg="Gliophorus">Gliophorus</tp:taxon-name-part> <tp:taxon-name-part taxon-name-part-type="species" reg="alboviscidus">alboviscidus</tp:taxon-name-part></tp:taxon-name></italic> from this study and soil eDNA sequences from GlobalFungi Database matching at &gt; 97% identity; <bold>B</bold>. Previously sequenced specimen designated as the neotype of <italic><tp:taxon-name><tp:taxon-name-part taxon-name-part-type="genus" reg="Gliophorus">G.</tp:taxon-name-part> <tp:taxon-name-part taxon-name-part-type="species" reg="irrigatus">irrigatus</tp:taxon-name-part></tp:taxon-name></italic> and eDNA sequences from GlobalFungi Database (<xref ref-type="bibr" rid="B58">Větrovský et al. 2020</xref>) matching at &gt; 97% identity; <bold>C</bold>. Specimen-based records of preserved <italic><tp:taxon-name><tp:taxon-name-part taxon-name-part-type="genus" reg="Gliophorus">G.</tp:taxon-name-part> <tp:taxon-name-part taxon-name-part-type="species" reg="irrigatus">irrigatus</tp:taxon-name-part></tp:taxon-name></italic> with GIS coordinates (GBIF.org; 11 Sep 2025) together with sequenced specimen records from UNITE, including GenBank records. A single occurrence of <italic><tp:taxon-name><tp:taxon-name-part taxon-name-part-type="genus" reg="Gliophorus">G.</tp:taxon-name-part> <tp:taxon-name-part taxon-name-part-type="species" reg="irrigatus">irrigatus</tp:taxon-name-part></tp:taxon-name></italic> in eastern Canada (Nova Scotia) was also detected via GlobalFungi, but in not mapped on Fig. <xref ref-type="fig" rid="F3">3B</xref>.</p></caption><graphic xmlns:xlink="http://www.w3.org/1999/xlink" xlink:href="mycokeys-127-307-g003.jpg" id="oo_1523191.jpg" position="float" orientation="portrait" xlink:type="simple"><uri content-type="original_file" xlink:type="simple">https://binary.pensoft.net/fig/1523191</uri></graphic></fig></tp:treatment-sec><ref-list><ref id="B43"><mixed-citation xmlns:xlink="http://www.w3.org/1999/xlink" xlink:type="simple">Persoon DCH (1801) Synopsis Methodica Fungorum: sistens enumerationem omnium huc usque detectarum specierum, cum brevibus descriptionibus. Göttingen, 708 pp. <ext-link xlink:href="10.5962/bhl.title.166151" ext-link-type="doi" xlink:type="simple">https://doi.org/10.5962/bhl.title.166151</ext-link></mixed-citation></ref><ref id="B18"><mixed-citation xmlns:xlink="http://www.w3.org/1999/xlink" xlink:type="simple">Fries E (1821) Systema Mycologicum: sistens fungorum ordines, genera et species, huc usque cognitas, quas ad normam methodi naturalis determinavit. Lundae, Ex Officina Berlingiana, 588 pp. <ext-link xlink:href="10.5962/bhl.title.5378" ext-link-type="doi" xlink:type="simple">https://doi.org/10.5962/bhl.title.5378</ext-link></mixed-citation></ref><ref id="B40"><mixed-citation xmlns:xlink="http://www.w3.org/1999/xlink" xlink:type="simple">Lodge DJ, Padamsee M, Matheny PB, Aime MC, Cantrell SA, Boertmann D, Kovalenko A, Vizzini A, Dentinger BT, Kirk PM, Ainsworth AM, Moncalvo J, Vilgalys R, Larsson E, Lücking R, Griffith GW, Smith ME, Norvell LL, Desjardin DE, Redhead SA, Ovrebo CL, Lickey EB, Ercole E, Hughes KW, Courtecuisse R, Young A, Binder M, Minnis AM, Lindner DL, Ortiz-Santana B, Haight J, Læssøe T, Baroni TJ, Geml J, Hattori T (2014) Molecular phylogeny, morphology, pigment chemistry and ecology in <tp:taxon-name><tp:taxon-name-part taxon-name-part-type="family">Hygrophoraceae</tp:taxon-name-part></tp:taxon-name> (<tp:taxon-name><tp:taxon-name-part taxon-name-part-type="order">Agaricales</tp:taxon-name-part></tp:taxon-name>). Fungal Diversity 64: 1–99. <ext-link xlink:href="10.1007/s13225-013-0259-0" ext-link-type="doi" xlink:type="simple">https://doi.org/10.1007/s13225-013-0259-0</ext-link></mixed-citation></ref><ref id="B58"><mixed-citation xmlns:xlink="http://www.w3.org/1999/xlink" xlink:type="simple">Větrovský T, Morais D, Kohout P, Lepinay C, Algora C, Hollá SA, Bahnmann BD, Bílohnědá K, Brabcová V, D’Alò F (2020) GlobalFungi, a global database of fungal occurrences from high-throughput-sequencing metabarcoding studies. Scientific Data 7: 1–14. <ext-link xlink:href="10.1038/s41597-020-0567-7" ext-link-type="doi" xlink:type="simple">https://doi.org/10.1038/s41597-020-0567-7</ext-link></mixed-citation></ref></ref-list></tp:taxon-treatment>
