# Supplementary material for: Revisions to the Gliophorus irrigatus complex (Agaricales, Hygrophoraceae, Gliophorus, section Unguinosae) including four new species, one new combination and comparisons of basidiome vs. eDNA distributions
Source: MycoKeys. 2026 Jan 29;127:307–41. doi: 10.3897/mycokeys.127.174823 (PMC12877779; doi:10.3897/mycokeys.127.174823)
Supplement: XML Treatment for Gliophorus calunus [file mycokeys.127.174823-treatment3.xml]

<!DOCTYPE tp:taxon-treatment
  PUBLIC "-//TaxonX//DTD Taxonomic Treatment Publishing DTD v0 20100105//EN" "tax-treatment-NSO.dtd">
<tp:taxon-treatment xmlns:tp="http://www.plazi.org/taxpub"><tp:treatment-meta><kwd-group><label>Taxon classification</label><kwd>
                <named-content content-type="kingdom">Fungi</named-content>
              </kwd><kwd>
                <named-content content-type="order">Agaricales</named-content>
              </kwd><kwd>
                <named-content content-type="family">Hygrophoraceae</named-content>
              </kwd></kwd-group><mixed-citation publication-type="journal"><person-group><name><surname>Harries</surname><given-names>David J.</given-names></name><name><surname>Blencowe</surname><given-names>Clare M.</given-names></name><name><surname>Leal-Dutra</surname><given-names>Caio A.</given-names></name><name><surname>Lodge</surname><given-names>D. Jean</given-names></name><name><surname>Harrington</surname><given-names>Alison H.</given-names></name><name><surname>Bye</surname><given-names>Ruby</given-names></name><name><surname>Pearse</surname><given-names>Zach</given-names></name><name><surname>Russell</surname><given-names>Stephen D.</given-names></name><name><surname>Williams</surname><given-names>Jessica</given-names></name><name><surname>Ré</surname><given-names>Lauren A.</given-names></name><name><surname>Griffith</surname><given-names>Gareth W.</given-names></name></person-group><article-title>Revisions to the <italic><tp:taxon-name><tp:taxon-name-part taxon-name-part-type="genus" reg="Gliophorus">Gliophorus</tp:taxon-name-part> <tp:taxon-name-part taxon-name-part-type="species" reg="irrigatus">irrigatus</tp:taxon-name-part></tp:taxon-name></italic> complex (<tp:taxon-name><tp:taxon-name-part taxon-name-part-type="order" reg="Agaricales">Agaricales</tp:taxon-name-part></tp:taxon-name>, <tp:taxon-name><tp:taxon-name-part taxon-name-part-type="family" reg="Hygrophoraceae">Hygrophoraceae</tp:taxon-name-part></tp:taxon-name>, <italic><tp:taxon-name><tp:taxon-name-part taxon-name-part-type="genus" reg="Gliophorus">Gliophorus</tp:taxon-name-part></tp:taxon-name></italic>, section Unguinosae) including four new species, one new combination and comparisons of basidiome vs. eDNA distributions</article-title><source>MycoKeys</source><day>29</day><month>01</month><year>2026</year><volume>127</volume><fpage>307</fpage><lpage>341</lpage><pub-id pub-id-type="doi">10.3897/mycokeys.127.174823</pub-id></mixed-citation></tp:treatment-meta><tp:nomenclature><tp:taxon-name><object-id xmlns:xlink="http://www.w3.org/1999/xlink" content-type="arpha" xlink:type="simple">BBD6FD83-E83B-5519-BBB7-B8B59AC5BC51</object-id><tp:taxon-name-part taxon-name-part-type="genus" reg="Gliophorus">Gliophorus</tp:taxon-name-part> <tp:taxon-name-part taxon-name-part-type="species" reg="calunus">calunus</tp:taxon-name-part>
                    		<object-id xmlns:xlink="http://www.w3.org/1999/xlink" xlink:type="simple">Index Fungorum: IF904063</object-id>
                    	</tp:taxon-name><tp:taxon-authority>L.A. Ré, D. Tighe, W. Cardimona, M. Hackney &amp; Leal-Dutra</tp:taxon-authority><tp:taxon-status xmlns:xlink="http://www.w3.org/1999/xlink" xlink:type="simple">sp. nov.</tp:taxon-status><xref ref-type="fig" rid="F6">Fig. 6</xref></tp:nomenclature><tp:treatment-sec sec-type="Etymology"><title>Etymology.</title><p>Cal – for California where the holotype and most of the additional collections were found by the California Fungal Diversity Survey and unus – Latin for one, referring to the number one in the provisional name for this species.</p></tp:treatment-sec><tp:treatment-sec sec-type="Diagnosis"><title>Diagnosis.</title><p>Pileus glutinous, margin usually inrolled, Pearl Gray, Light Drab to Drab, Dark Drab, Cinnamon or Tawny Olive at centre, usually paler towards margin. Stipe viscid with horizontal bands of contrasting translucence. Resembling <italic><tp:taxon-name><tp:taxon-name-part taxon-name-part-type="genus" reg="Gliophorus">Gliophorus</tp:taxon-name-part> <tp:taxon-name-part taxon-name-part-type="species" reg="subaromaticus">subaromaticus</tp:taxon-name-part></tp:taxon-name></italic> from the same north-western North American coast to coastal range conifer forests, but differs in pileus centre usually with Drab tones vs. Buff to Olive-buff or buffy-brown tones, lamellae bright blue vs. white under UVf365 nm, pileus margin usually inrolled vs. straight and lacking an odour vs. usually with a disagreeable odour.</p></tp:treatment-sec><tp:treatment-sec sec-type="Holotypus"><title>Holotypus.</title><p>USA • California, Mendocino Co., Jackson Demonstration State Forest, <named-content xmlns:xlink="http://www.w3.org/1999/xlink" content-type="dwc:verbatimCoordinates" xlink:type="simple">39.4045, -123.7537</named-content> (accuracy 12 m), ca. 140 m a.s.l., 22 Dec 2023, D. Tighe, (voucher HAY:F-012170 [California State University East Bay Fungarium], iNaturalist:194601188, holotype) (GenBank ITS:<ext-link xmlns:xlink="http://www.w3.org/1999/xlink" xlink:href="PQ619233" ext-link-type="gen" xlink:type="simple">PQ619233</ext-link>). UNITE/PlutoF:SH0910864.10FU (1.5% threshold).</p></tp:treatment-sec><tp:treatment-sec sec-type="Description"><title>Description.</title><p><bold><italic>Pileus</italic></bold> 6–24 mm diam., convex to broadly convex with an incurved margin, becoming plane or nearly so, sometimes with an umbo, colour Pearl Gray in type, Light Drab to Drab, Cinnamon or Tawny Olive, usually paler towards margin, strongly viscid to glutinous especially when young, margin often translucent-striate. <bold><italic>Stipe</italic></bold> 20–60 × 3–9 mm, often concolorous with the pileus, slimy viscid, horizontal bands of contrasting translucence (marbled), glabrous, equal or slightly tapered at base, some slightly curved or nodulose; context hollow. <bold><italic>Lamellae</italic></bold> sinuate or slightly arcuate, white, sometimes tinted pale grey or drab, 1–2(–3) lengths lamellulae inserted, bright blue under UVf365 nm. <bold><italic>Taste and odour</italic></bold> indistinct.</p><p><bold><italic>Basidiospores</italic></bold> hyaline, ellipsoid, (6.7–)7.5–9.6(–10.8) × (4.1–)4.4–5.5(–6.5) µm, mean Q = 1.7–1.8 in the holotype and iNaturalist:148430507 from northern California, (6.1–)6.5–8.6(–9.6) × (4.1–)4.3–5.2(–5.6) µm, mean Q = 1.6 in iNaturalist:1102000323 from Olympia in northern Washington. Basidia 4-sterigmate, with typical (non-toruloid) basal clamp connections. Cystidia absent on lamellae. Hymenophoral trama subregular. <bold><italic>Pileipellis and stipitipellis</italic></bold> an ixotrichoderm, with slender embedded hyphae lacking toruloid clamp connections.</p></tp:treatment-sec><tp:treatment-sec sec-type="Habitat"><title>Habitat.</title><p>Holotype growing on a mossy sandbank amongst grasses, sedges and cattails, near <italic><tp:taxon-name><tp:taxon-name-part taxon-name-part-type="genus" reg="Vaccinium">Vaccinium</tp:taxon-name-part> <tp:taxon-name-part taxon-name-part-type="species" reg="ovatum">ovatum</tp:taxon-name-part></tp:taxon-name></italic> and <italic><tp:taxon-name><tp:taxon-name-part taxon-name-part-type="genus" reg="Notholithocarpus">Notholithocarpus</tp:taxon-name-part> <tp:taxon-name-part taxon-name-part-type="species" reg="densiflorus">densiflorus</tp:taxon-name-part></tp:taxon-name></italic>. Typically found in coastal <tp:taxon-name><tp:taxon-name-part taxon-name-part-type="family" reg="Cupressaceae">Cupressaceae</tp:taxon-name-part></tp:taxon-name>-dominated forests (coastal redwood, <italic><tp:taxon-name><tp:taxon-name-part taxon-name-part-type="genus" reg="Sequoia">Sequoia</tp:taxon-name-part> <tp:taxon-name-part taxon-name-part-type="species" reg="sempervirens">sempervirens</tp:taxon-name-part></tp:taxon-name></italic> and western red cedar, <italic><tp:taxon-name><tp:taxon-name-part taxon-name-part-type="genus" reg="Thuja">Thuja</tp:taxon-name-part> <tp:taxon-name-part taxon-name-part-type="species" reg="plicata">plicata</tp:taxon-name-part></tp:taxon-name></italic>), often mixed with hardwoods and other conifers (western hemlock and Douglas fir).</p></tp:treatment-sec><tp:treatment-sec sec-type="Geographical distribution"><title>Geographical distribution.</title><p>Occurs in coastal forests of western North America, recorded from northern California and western Washington State, USA, but likely occurring throughout coastal <tp:taxon-name><tp:taxon-name-part taxon-name-part-type="family" reg="Cupressaceae">Cupressaceae</tp:taxon-name-part></tp:taxon-name>-dominated forests in western North America, especially <italic><tp:taxon-name><tp:taxon-name-part taxon-name-part-type="genus" reg="Thuja">Thuja</tp:taxon-name-part> <tp:taxon-name-part taxon-name-part-type="species" reg="plicata">plicata</tp:taxon-name-part></tp:taxon-name></italic>. (Fig. <xref ref-type="fig" rid="F5">5A</xref>).</p></tp:treatment-sec><tp:treatment-sec sec-type="Additional specimens examined"><title>Additional specimens examined.</title><p>USA • (1) California, Humboldt Co., Eureka Area, Headwaters Forest Reserve, Headwaters Forest Trail, <named-content xmlns:xlink="http://www.w3.org/1999/xlink" content-type="dwc:verbatimCoordinates" xlink:type="simple">40.6897, -124.1309</named-content>, ca. 45 m a.s.l., under redwood (<italic><tp:taxon-name><tp:taxon-name-part taxon-name-part-type="genus" reg="Sequoia">Sequoia</tp:taxon-name-part></tp:taxon-name></italic>) and alder (<italic><tp:taxon-name><tp:taxon-name-part taxon-name-part-type="genus" reg="Alnus">Alnus</tp:taxon-name-part></tp:taxon-name></italic>), Feb 2023, M. Hackney, iNaturalist:148430507, ITS:<ext-link xmlns:xlink="http://www.w3.org/1999/xlink" xlink:href="OR593565" ext-link-type="gen" xlink:type="simple">OR593565</ext-link> (HAY-F-000642); (2) Washington, Thurston, County, N of Olympia, W of South Bay, <named-content xmlns:xlink="http://www.w3.org/1999/xlink" content-type="dwc:verbatimCoordinates" xlink:type="simple">47.0738, -122.9012</named-content>, ca. 10–20 m a.s.l., 22 Nov 2021, L. Ré &amp; S. Hickey (iNaturalist:102000323).</p></tp:treatment-sec><tp:treatment-sec sec-type="Additional sequenced specimens with photographs"><title>Additional sequenced specimens with photographs.</title><p>USA • (1) California, Humboldt Co., Trinidad, Strawberry Rock Trail, <named-content xmlns:xlink="http://www.w3.org/1999/xlink" content-type="dwc:verbatimCoordinates" xlink:type="simple">41.0790, -124.1313</named-content> (187 m accuracy), ca. 190 m a.s.l., 17 Nov 2023, N. Siegel CSALVA 37, northern Franciscan (coastal) redwood forest, (NS1093, UCSC); (2) Marin Co., Bolinas, Bolinas Fairfax Rd., <named-content xmlns:xlink="http://www.w3.org/1999/xlink" content-type="dwc:verbatimCoordinates" xlink:type="simple">37.9404, -122.6577</named-content>, ca. 45 m a.s.l., under coastal redwood (<italic><tp:taxon-name><tp:taxon-name-part taxon-name-part-type="genus" reg="Sequoia">Sequoia</tp:taxon-name-part> <tp:taxon-name-part taxon-name-part-type="species" reg="sempervirens">sempervirens</tp:taxon-name-part></tp:taxon-name></italic>), Tanoak (<italic><tp:taxon-name><tp:taxon-name-part taxon-name-part-type="genus" reg="Notholithocarpus">Notholithocarpus</tp:taxon-name-part> <tp:taxon-name-part taxon-name-part-type="species" reg="densiflorus">densiflorus</tp:taxon-name-part></tp:taxon-name></italic>) and <italic><tp:taxon-name><tp:taxon-name-part taxon-name-part-type="genus" reg="Vaccinium">Vaccinium</tp:taxon-name-part></tp:taxon-name></italic> spp., 6 Jan 2024, D. Tighe, iNaturalist:195986180, ITS:<ext-link xmlns:xlink="http://www.w3.org/1999/xlink" xlink:href="PQ619243" ext-link-type="gen" xlink:type="simple">PQ619243</ext-link>, (HAY-F-012180); (3) ibid., Mendocino Co., Jackson Demonstration State Forest, near Caspar Orchard Rd., <named-content xmlns:xlink="http://www.w3.org/1999/xlink" content-type="dwc:verbatimCoordinates" xlink:type="simple">39.3606, -123.7787</named-content>, ca. 110 m a.s.l., under coastal redwood (<italic><tp:taxon-name><tp:taxon-name-part taxon-name-part-type="genus" reg="Sequoia">Sequoia</tp:taxon-name-part> <tp:taxon-name-part taxon-name-part-type="species" reg="sempervirens">sempervirens</tp:taxon-name-part></tp:taxon-name></italic>), western hemlock (<italic><tp:taxon-name><tp:taxon-name-part taxon-name-part-type="genus" reg="Tsuga">Tsuga</tp:taxon-name-part> <tp:taxon-name-part taxon-name-part-type="species" reg="heterophylla">heterophylla</tp:taxon-name-part></tp:taxon-name></italic>), evergreen huckleberry (<italic><tp:taxon-name><tp:taxon-name-part taxon-name-part-type="genus" reg="Vaccinium">Vaccinium</tp:taxon-name-part> <tp:taxon-name-part taxon-name-part-type="species" reg="ovatum">ovatum</tp:taxon-name-part></tp:taxon-name></italic>) and tanoak (<italic><tp:taxon-name><tp:taxon-name-part taxon-name-part-type="genus" reg="Notholithocarpus">N.</tp:taxon-name-part> <tp:taxon-name-part taxon-name-part-type="species" reg="densiflorus">densiflorus</tp:taxon-name-part></tp:taxon-name></italic>), 19 Jan 2025, D. Lyons, iNaturalist:259023907, ITS:<ext-link xmlns:xlink="http://www.w3.org/1999/xlink" xlink:href="PV520938" ext-link-type="gen" xlink:type="simple">PV520938</ext-link> (HAY-F-013708); (4) ibid, San Mateo Co., SW of Redwood City, 37.4700, -122.27 (28.4 km accuracy), Jan 2025, Y.-M. Wang, iNaturalist:260206232; (5) ibid., Santa Cruz Co., Santa Cruz, Henry Colwell Redwoods State Park, <named-content xmlns:xlink="http://www.w3.org/1999/xlink" content-type="dwc:verbatimCoordinates" xlink:type="simple">37.0195, -122.0436</named-content>, ca. 160 m a.s.l., 13 Feb 2023, D. Lyons, iNaturalist:148743563, ITS:<ext-link xmlns:xlink="http://www.w3.org/1999/xlink" xlink:href="PQ822173" ext-link-type="gen" xlink:type="simple">PQ822173</ext-link> (OMDL11). (6) Washington, King Co., Auburn, 188<sup>th</sup> Ave. SE, <named-content xmlns:xlink="http://www.w3.org/1999/xlink" content-type="dwc:verbatimCoordinates" xlink:type="simple">47.2675, -122.0914</named-content>, ca. 45 m a.s.l., 31 Oct 2023, Y.-M. Wang, iNaturalist:189684363 (PSMS1465); (7) ibid., Mason Co., near Little Skookum Inlet and SE Lynch Rd., <named-content xmlns:xlink="http://www.w3.org/1999/xlink" content-type="dwc:verbatimCoordinates" xlink:type="simple">47.1480, -123.0630</named-content>, ca. 10–20 m a.s.l., 2 Dec 2024, S. Ness, iNaturalist:253949042 (OLY-0918); (8) ibid., Thurston, County, N of Olympia, W of South Bay, <named-content xmlns:xlink="http://www.w3.org/1999/xlink" content-type="dwc:verbatimCoordinates" xlink:type="simple">47.06976, -122.89716</named-content>, ca. 20 m a.s.l., 25 Nov 2023, B. Funkhouser, iNaturalist:192129100; (9) ibid., Boston Harbor, near Boston Harbor Rd. NE and Bromley Ln NE, <named-content xmlns:xlink="http://www.w3.org/1999/xlink" content-type="dwc:verbatimCoordinates" xlink:type="simple">47.13150, -122.89779</named-content>, 8 m accuracy, ca. 10 m a.s.l., 25 Dec 2024, M. Koons, iNaturalist:256218784.</p></tp:treatment-sec><tp:treatment-sec sec-type="Notes"><title>Notes.</title><p><italic><tp:taxon-name><tp:taxon-name-part taxon-name-part-type="genus" reg="Gliophorus">Gliophorus</tp:taxon-name-part> <tp:taxon-name-part taxon-name-part-type="species" reg="calunus">calunus</tp:taxon-name-part></tp:taxon-name></italic> resembles <italic><tp:taxon-name><tp:taxon-name-part taxon-name-part-type="genus" reg="Gliophorus">G.</tp:taxon-name-part> <tp:taxon-name-part taxon-name-part-type="species" reg="subaromaticus">subaromaticus</tp:taxon-name-part></tp:taxon-name></italic>, but differs in pileus centre usually with Drab tones vs. Buff to Olive-buff or buffy-brown tones, lamellae bright blue vs. white under UVf365 nm, pileus margin usually inrolled vs. straight and lacking an odour vs. usually with a disagreeable odour. Both species occur in north-western North American coastal forests dominated by <tp:taxon-name><tp:taxon-name-part taxon-name-part-type="family" reg="Cupressaceae">Cupressaceae</tp:taxon-name-part></tp:taxon-name>, with <italic><tp:taxon-name><tp:taxon-name-part taxon-name-part-type="genus" reg="Gliophorus">G.</tp:taxon-name-part> <tp:taxon-name-part taxon-name-part-type="species" reg="calunus">calunus</tp:taxon-name-part></tp:taxon-name></italic> growing from soil beneath both <italic><tp:taxon-name><tp:taxon-name-part taxon-name-part-type="genus" reg="Sequoia">Sequoia</tp:taxon-name-part> <tp:taxon-name-part taxon-name-part-type="species" reg="sempervirens">sempervirens</tp:taxon-name-part></tp:taxon-name></italic> and <italic><tp:taxon-name><tp:taxon-name-part taxon-name-part-type="genus" reg="Thuja">Thuja</tp:taxon-name-part> <tp:taxon-name-part taxon-name-part-type="species" reg="plicata">plicata</tp:taxon-name-part></tp:taxon-name></italic>, whereas <italic><tp:taxon-name><tp:taxon-name-part taxon-name-part-type="genus" reg="Gliophorus">G.</tp:taxon-name-part> <tp:taxon-name-part taxon-name-part-type="species" reg="subaromaticus">subaromaticus</tp:taxon-name-part></tp:taxon-name></italic> has hitherto only been recorded under <italic><tp:taxon-name><tp:taxon-name-part taxon-name-part-type="genus" reg="Sequoia">S.</tp:taxon-name-part> <tp:taxon-name-part taxon-name-part-type="species" reg="sempervirens">sempervirens</tp:taxon-name-part></tp:taxon-name></italic>. <italic><tp:taxon-name><tp:taxon-name-part taxon-name-part-type="genus" reg="Gliophorus">G.</tp:taxon-name-part> <tp:taxon-name-part taxon-name-part-type="species" reg="calunus">calunus</tp:taxon-name-part></tp:taxon-name></italic> appears to be a more widespread and abundant species (Fig. <xref ref-type="fig" rid="F5">5A, B</xref>). The pileus of <italic><tp:taxon-name><tp:taxon-name-part taxon-name-part-type="genus" reg="Gliophorus">G.</tp:taxon-name-part> <tp:taxon-name-part taxon-name-part-type="species" reg="fumosus">fumosus</tp:taxon-name-part></tp:taxon-name></italic>, hitherto only collected in eastern North America, but with eDNA sequences extending into western North America (Fig. <xref ref-type="fig" rid="F5">5D</xref>), is usually tinted more greyish-brown and differs in having a straight margin. Coastal conifer forests where <italic><tp:taxon-name><tp:taxon-name-part taxon-name-part-type="genus" reg="Gliophorus">G.</tp:taxon-name-part> <tp:taxon-name-part taxon-name-part-type="species" reg="calunus">calunus</tp:taxon-name-part></tp:taxon-name></italic> likely occurs in north-western North America are currently threatened by heavy logging. We suggest California Slimy Waxcap as the common English name for this new species.</p></tp:treatment-sec><tp:treatment-sec><!--Section generated to contain objects referenced in tp:taxon-treatment.--><fig id="F6" position="float" orientation="portrait"><object-id xmlns:xlink="http://www.w3.org/1999/xlink" content-type="doi" xlink:type="simple">10.3897/mycokeys.127.174823.figure6</object-id><object-id xmlns:xlink="http://www.w3.org/1999/xlink" content-type="arpha" xlink:type="simple">D374D92F-892F-5176-8395-3EF0E8D48734</object-id><label>Figure 6.</label><caption><p>Macromorphology of <italic><tp:taxon-name><tp:taxon-name-part taxon-name-part-type="genus" reg="Gliophorus">Gliophorus</tp:taxon-name-part> <tp:taxon-name-part taxon-name-part-type="species" reg="calunus">calunus</tp:taxon-name-part></tp:taxon-name></italic> from northwest USA. <bold>A, B</bold>. Holotype HAY-F-012170 iNaturalist:194601188 (ITS:PQ619233), Damon Tighe: <bold>A</bold>. In sunlight; <bold>B</bold>. In UVf365 nm light. California, Medacino Co., near Fort Bragg, 21 Dec 2023. <bold>C, D</bold>. HAY-F-00642 iNaturalist:148430507), California, Humboldt Co., near Eureka. Mandy Hackney, Feb 2023; <bold>C</bold>. In sunlight; <bold>D</bold>. In UVf365 nm light.</p></caption><graphic xmlns:xlink="http://www.w3.org/1999/xlink" xlink:href="mycokeys-127-307-g006.jpg" id="oo_1523194.jpg" position="float" orientation="portrait" xlink:type="simple"><uri content-type="original_file" xlink:type="simple">https://binary.pensoft.net/fig/1523194</uri></graphic></fig><fig id="F5" position="float" orientation="portrait"><object-id xmlns:xlink="http://www.w3.org/1999/xlink" content-type="doi" xlink:type="simple">10.3897/mycokeys.127.174823.figure5</object-id><object-id xmlns:xlink="http://www.w3.org/1999/xlink" content-type="arpha" xlink:type="simple">DEFC0F69-46F5-5390-8C23-52E9A670BEFE</object-id><label>Figure 5.</label><caption><p>Distributions of species in <italic><tp:taxon-name><tp:taxon-name-part taxon-name-part-type="genus" reg="Gliophorus">Gliophorus</tp:taxon-name-part></tp:taxon-name></italic> sect. Unguinosae. <bold>A</bold>. Sequenced specimens of <italic><tp:taxon-name><tp:taxon-name-part taxon-name-part-type="genus" reg="Gliophorus">Gliophorus</tp:taxon-name-part> <tp:taxon-name-part taxon-name-part-type="species" reg="calunus">calunus</tp:taxon-name-part></tp:taxon-name></italic>; <bold>B</bold>. Sequenced specimens of <italic><tp:taxon-name><tp:taxon-name-part taxon-name-part-type="genus" reg="Gliophorus">Gliophorus</tp:taxon-name-part> <tp:taxon-name-part taxon-name-part-type="species" reg="subaromaticus">subaromaticus</tp:taxon-name-part></tp:taxon-name></italic>; <bold>C</bold>. Sequenced specimens of <italic><tp:taxon-name><tp:taxon-name-part taxon-name-part-type="genus" reg="Gliophorus">Gliophorus</tp:taxon-name-part> <tp:taxon-name-part taxon-name-part-type="species" reg="parafumosus">parafumosus</tp:taxon-name-part></tp:taxon-name></italic> and two eDNA records from GlobalFungi Database (<xref ref-type="bibr" rid="B58">Větrovský et al. 2020</xref>); <bold>D</bold>. Sequenced specimens of <italic><tp:taxon-name><tp:taxon-name-part taxon-name-part-type="genus" reg="Gliophorus">Gliophorus</tp:taxon-name-part> <tp:taxon-name-part taxon-name-part-type="species" reg="fumosus">fumosus</tp:taxon-name-part></tp:taxon-name></italic> and matching eDNA sequences at &gt; 97% identity to soil sequences from USA NEON-LTER sites (PRJNA1327291) and soil eDNA sequence records from the GlobalFungi Database. <italic><tp:taxon-name><tp:taxon-name-part taxon-name-part-type="genus" reg="Gliophorus">G.</tp:taxon-name-part> <tp:taxon-name-part taxon-name-part-type="species" reg="calunus">calunus</tp:taxon-name-part></tp:taxon-name></italic> and <italic><tp:taxon-name><tp:taxon-name-part taxon-name-part-type="genus" reg="Gliophorus">G.</tp:taxon-name-part> <tp:taxon-name-part taxon-name-part-type="species" reg="subaromaticus">subaromaticus</tp:taxon-name-part></tp:taxon-name></italic> were not detected in GlobalFungi database searches.</p></caption><graphic xmlns:xlink="http://www.w3.org/1999/xlink" xlink:href="mycokeys-127-307-g005.jpg" id="oo_1523193.jpg" position="float" orientation="portrait" xlink:type="simple"><uri content-type="original_file" xlink:type="simple">https://binary.pensoft.net/fig/1523193</uri></graphic></fig></tp:treatment-sec><ref-list><ref id="B58"><mixed-citation xmlns:xlink="http://www.w3.org/1999/xlink" xlink:type="simple">Větrovský T, Morais D, Kohout P, Lepinay C, Algora C, Hollá SA, Bahnmann BD, Bílohnědá K, Brabcová V, D’Alò F (2020) GlobalFungi, a global database of fungal occurrences from high-throughput-sequencing metabarcoding studies. Scientific Data 7: 1–14. <ext-link xlink:href="10.1038/s41597-020-0567-7" ext-link-type="doi" xlink:type="simple">https://doi.org/10.1038/s41597-020-0567-7</ext-link></mixed-citation></ref></ref-list></tp:taxon-treatment>
