# Supplementary material for: Revisions to the Gliophorus irrigatus complex (Agaricales, Hygrophoraceae, Gliophorus, section Unguinosae) including four new species, one new combination and comparisons of basidiome vs. eDNA distributions
Source: MycoKeys. 2026 Jan 29;127:307–41. doi: 10.3897/mycokeys.127.174823 (PMC12877779; doi:10.3897/mycokeys.127.174823)
Supplement: XML Treatment for Gliophorus fumosus [file mycokeys.127.174823-treatment4.xml]

<!DOCTYPE tp:taxon-treatment
  PUBLIC "-//TaxonX//DTD Taxonomic Treatment Publishing DTD v0 20100105//EN" "tax-treatment-NSO.dtd">
<tp:taxon-treatment xmlns:tp="http://www.plazi.org/taxpub"><tp:treatment-meta><kwd-group><label>Taxon classification</label><kwd>
                <named-content content-type="kingdom">Fungi</named-content>
              </kwd><kwd>
                <named-content content-type="order">Agaricales</named-content>
              </kwd><kwd>
                <named-content content-type="family">Hygrophoraceae</named-content>
              </kwd></kwd-group><mixed-citation publication-type="journal"><person-group><name><surname>Harries</surname><given-names>David J.</given-names></name><name><surname>Blencowe</surname><given-names>Clare M.</given-names></name><name><surname>Leal-Dutra</surname><given-names>Caio A.</given-names></name><name><surname>Lodge</surname><given-names>D. Jean</given-names></name><name><surname>Harrington</surname><given-names>Alison H.</given-names></name><name><surname>Bye</surname><given-names>Ruby</given-names></name><name><surname>Pearse</surname><given-names>Zach</given-names></name><name><surname>Russell</surname><given-names>Stephen D.</given-names></name><name><surname>Williams</surname><given-names>Jessica</given-names></name><name><surname>Ré</surname><given-names>Lauren A.</given-names></name><name><surname>Griffith</surname><given-names>Gareth W.</given-names></name></person-group><article-title>Revisions to the <italic><tp:taxon-name><tp:taxon-name-part taxon-name-part-type="genus" reg="Gliophorus">Gliophorus</tp:taxon-name-part> <tp:taxon-name-part taxon-name-part-type="species" reg="irrigatus">irrigatus</tp:taxon-name-part></tp:taxon-name></italic> complex (<tp:taxon-name><tp:taxon-name-part taxon-name-part-type="order" reg="Agaricales">Agaricales</tp:taxon-name-part></tp:taxon-name>, <tp:taxon-name><tp:taxon-name-part taxon-name-part-type="family" reg="Hygrophoraceae">Hygrophoraceae</tp:taxon-name-part></tp:taxon-name>, <italic><tp:taxon-name><tp:taxon-name-part taxon-name-part-type="genus" reg="Gliophorus">Gliophorus</tp:taxon-name-part></tp:taxon-name></italic>, section Unguinosae) including four new species, one new combination and comparisons of basidiome vs. eDNA distributions</article-title><source>MycoKeys</source><day>29</day><month>01</month><year>2026</year><volume>127</volume><fpage>307</fpage><lpage>341</lpage><pub-id pub-id-type="doi">10.3897/mycokeys.127.174823</pub-id></mixed-citation></tp:treatment-meta><tp:nomenclature><tp:taxon-name><object-id xmlns:xlink="http://www.w3.org/1999/xlink" content-type="arpha" xlink:type="simple">549E343B-7E9A-5B36-A0D0-1452B8CBF290</object-id><tp:taxon-name-part taxon-name-part-type="genus" reg="Gliophorus">Gliophorus</tp:taxon-name-part> <tp:taxon-name-part taxon-name-part-type="species" reg="fumosus">fumosus</tp:taxon-name-part>
                    		<object-id xmlns:xlink="http://www.w3.org/1999/xlink" xlink:type="simple">Index Fungorum: IF902428</object-id>
                    	</tp:taxon-name><tp:taxon-authority>D.J. Lodge, S.D. Russell &amp; Leal-Dutra</tp:taxon-authority><tp:taxon-status xmlns:xlink="http://www.w3.org/1999/xlink" xlink:type="simple">sp. nov.</tp:taxon-status><xref ref-type="fig" rid="F7">Fig. 7</xref></tp:nomenclature><tp:treatment-sec sec-type="Etymology"><title>Etymology.</title><p>Fumosus = smoke, referring to the type locality in the Great Smoky Mountains National Park and to the smoky colour of the stipe.</p></tp:treatment-sec><tp:treatment-sec sec-type="Diagnosis"><title>Diagnosis.</title><p>Basidiomata resembling <italic><tp:taxon-name><tp:taxon-name-part taxon-name-part-type="genus" reg="Gliophorus">Gliophorus</tp:taxon-name-part> <tp:taxon-name-part taxon-name-part-type="species" reg="irrigatus">irrigatus</tp:taxon-name-part></tp:taxon-name></italic> but basidiospores shorter (5.6–7.4 vs. 6.5–9) and hitherto recorded only in North America.</p></tp:treatment-sec><tp:treatment-sec sec-type="Holotypus"><title>Holotypus.</title><p>USA • North Carolina, Haywood Co., Great Smoky Mt. National Park, Cataloochie Cove, near Rough Fork &amp; Big Fork Ridge trails, 35.6164 -83.1208, in forest, 12 Aug 2005, E.B. Lickey &amp; D.J. Lodge (voucher TENN-F-061868 [DJL05NC50], holotype) (GenBank ITS:<ext-link xmlns:xlink="http://www.w3.org/1999/xlink" xlink:href="KF291086" ext-link-type="gen" xlink:type="simple">KF291086</ext-link>). UNITE/PlutoF:SH0910862.10FU (1.5% threshold).</p><fig id="F7" position="float" orientation="portrait"><object-id xmlns:xlink="http://www.w3.org/1999/xlink" content-type="doi" xlink:type="simple">10.3897/mycokeys.127.174823.figure7</object-id><object-id xmlns:xlink="http://www.w3.org/1999/xlink" content-type="arpha" xlink:type="simple">0D0EE9E1-5972-56F8-9588-F05E9AB013DB</object-id><label>Figure 7.</label><caption><p>Macromorphology of <italic><tp:taxon-name><tp:taxon-name-part taxon-name-part-type="genus" reg="Gliophorus">Gliophorus</tp:taxon-name-part> <tp:taxon-name-part taxon-name-part-type="species" reg="fumosus">fumosus</tp:taxon-name-part></tp:taxon-name></italic> basidiomes. <bold>A, B</bold>. Holotype of <italic><tp:taxon-name><tp:taxon-name-part taxon-name-part-type="genus" reg="Gliophorus">G.</tp:taxon-name-part> <tp:taxon-name-part taxon-name-part-type="species" reg="fumosus">fumosus</tp:taxon-name-part></tp:taxon-name></italic>, DJL05NC50 from USA: North Carolina, Haywood County, Great Smoky Mountain National Park, Cataloochie, 12 Aug 2005, E.B. Lickey &amp; D.J. Lodge (ITS:KF291086); <bold>C</bold>. USA, New York, Rome, 27 Sept 2022, D. McCheyne, iNaturalist:136883620 (ITS:DMc055); <bold>D</bold>. USA, Wisconsin, La Pointe, Big Bay State Park, 19 Sep 2023, Kyle Canan iNaturalist:183983484, (ITS:PP516736); <bold>E</bold>. Canada: New Brunswick, Queens Co., Canning, 8 Sep 2022, A. Justo, iNaturalist:134364174 (ITS:PQ469140).</p></caption><graphic xmlns:xlink="http://www.w3.org/1999/xlink" xlink:href="mycokeys-127-307-g007.jpg" id="oo_1523195.jpg" position="float" orientation="portrait" xlink:type="simple"><uri content-type="original_file" xlink:type="simple">https://binary.pensoft.net/fig/1523195</uri></graphic></fig></tp:treatment-sec><tp:treatment-sec sec-type="Description"><title>Description.</title><p><bold><italic>Pileus</italic></bold> 10–35 mm diam., shape variable amongst and within collections, narrowly to broadly campanulate with a mammalate umbo when young in the type and iNaturalist:145165934 and iNaturalist:178924890, often parabolic-umbonate or convex-hemispheric with a low umbo, becoming broadly parabolic or broadly convex with age with or without a low umbo, margin straight, translucently striate one third to two thirds to centre, glutinous or viscid, Drab (9.0 YR 5.5/2.5) or greyish-brown with darker striae and Dark Greyish-Brown (6.0 R 2.0/1.0) centre (Fig. <xref ref-type="fig" rid="F7">7</xref>). <bold><italic>Stipe</italic></bold> 30–60 × 2–5 mm, cylindrical, hollow, often tapered at base and flared at apex, rarely caespitose; surface Smoke Grey (2.5 Y 6.0/2.4 to 5.0 Y 7.0/2.0), drab grey or Drab (9.0 YR 5.5/2.5), glutinous to viscid, hyphae with small clamps. <bold><italic>Lamellae</italic></bold> 5–10 mm broad, sinuate with a small to large decurrent tooth, white, pale grey towards pileus, regular, 1–2 lengths of lamellulae inserted, edges concolorous, slightly wavy. Lamellae of iNaturalist:290749159 emitted an intense blue light under UVf365 nm. <bold><italic>Taste and odour</italic></bold> indistinct. <bold><italic>Basidiospores</italic></bold> broadly ellipsoid or ellipsoid, 5.6–7.2(–7.4) × 4–5.6 µm (mean 6.7 × 4.6), Q = 1.3–1.6(–1.7), (mean 1.5) (type collection n = 20). <bold><italic>Basidia</italic></bold> 35–82 × 7.2–15.2 µm, 4-spored with medallion clamps at base. Cystidia absent on lamellae. <bold><italic>Hymenophoral trama</italic></bold> subregular, comprised of cells 19.2–82 × 8.8–15.2 µm, gelatinisation absent, conducting elements abundant in context at the lamellar edge. <bold><italic>Pileipellis and stipitipellis</italic></bold> an ixotrichoderm.</p></tp:treatment-sec><tp:treatment-sec sec-type="Habitat"><title>Habitat.</title><p>Recorded on forest soil, with one eDNA record detected in <tp:taxon-name><tp:taxon-name-part taxon-name-part-type="family" reg="Fagaceae">Fagaceae</tp:taxon-name-part></tp:taxon-name> roots (Arkansas, USA). iNaturalist:290749159 was collected between a bog and pond under <italic><tp:taxon-name><tp:taxon-name-part taxon-name-part-type="genus" reg="Quercus">Quercus</tp:taxon-name-part></tp:taxon-name></italic> sp. and <italic><tp:taxon-name><tp:taxon-name-part taxon-name-part-type="genus" reg="Nyssa">Nyssa</tp:taxon-name-part> <tp:taxon-name-part taxon-name-part-type="species" reg="sylvatica">sylvatica</tp:taxon-name-part></tp:taxon-name></italic>, with abundant <tp:taxon-name><tp:taxon-name-part taxon-name-part-type="tribe" reg="Vaccinieae">Vaccinieae</tp:taxon-name-part></tp:taxon-name> in the understorey. Habitats covered in eDNA studies include prairie and alpine habitats extending to western USA in addition to eastern forests.</p></tp:treatment-sec><tp:treatment-sec sec-type="Geographical distribution"><title>Geographical distribution.</title><p>Basidiomes known only from eastern North America, but eDNA data suggests distribution as far west as Arizona, Colorado and Oregon (Fig. <xref ref-type="fig" rid="F5">5D</xref>).</p></tp:treatment-sec><tp:treatment-sec sec-type="Other specimens examined"><title>Other specimens examined.</title><p>USA • (1) Indiana, Porter Co., North Mineral Springs, Indiana Dunes National Lakeshore, Dune Acres, Cowles Bog Trail, <named-content xmlns:xlink="http://www.w3.org/1999/xlink" content-type="dwc:verbatimCoordinates" xlink:type="simple">41.6495, -87.0744</named-content>, 4 Jul 2017, S.D. Russell, MM6069 (PUL 00035147; F 20317), (ITS:<ext-link xmlns:xlink="http://www.w3.org/1999/xlink" xlink:href="ON562444" ext-link-type="gen" xlink:type="simple">ON562444</ext-link>); (2) Ohio, Summit Co., Green, Nimisila Reservoir Metro Park, <named-content xmlns:xlink="http://www.w3.org/1999/xlink" content-type="dwc:verbatimCoordinates" xlink:type="simple">40.9369, -81.5155</named-content>, 18 Jun 2025, Jessica Williams, 2025SMP20, iNaturalist:290749159 (ITS:<ext-link xmlns:xlink="http://www.w3.org/1999/xlink" xlink:href="PX103270" ext-link-type="gen" xlink:type="simple">PX103270</ext-link>), KEF015 as “<italic><tp:taxon-name><tp:taxon-name-part taxon-name-part-type="genus" reg="Gliophorus">Gliophorus</tp:taxon-name-part></tp:taxon-name> ‘irrigatus</italic>-IN01’.</p></tp:treatment-sec><tp:treatment-sec sec-type="Additional records based on photographs and ITS sequences"><title>Additional records based on photographs and ITS sequences.</title><p>Sequenced photographic records posted on iNaturalist are all &lt; 1% divergent from the holotype sequence (all within SH0910862.10FU), provisionally named ‘irrigatus-IN01’.</p><p>Canada • New Brunswick, Queens, Jemseg Grand Lake Watershed (<named-content xmlns:xlink="http://www.w3.org/1999/xlink" content-type="dwc:verbatimCoordinates" xlink:type="simple">45.9458, -66.1106</named-content>, 8 Sep 2022, A. Justo [voucher at NBM]), iNaturalist:134364174, (ITS:<ext-link xmlns:xlink="http://www.w3.org/1999/xlink" xlink:href="PQ469140" ext-link-type="gen" xlink:type="simple">PQ469140</ext-link>).</p><p>USA • (1) Wisconsin, Ashland Co., Apostle Islands LTA, Madeline Island, <named-content xmlns:xlink="http://www.w3.org/1999/xlink" content-type="dwc:verbatimCoordinates" xlink:type="simple">46.7922, -90.6656</named-content>, 19 Sep 2023, K. Canan [voucher OMDL01567]), iNaturalist:183983484, (ITS:<ext-link xmlns:xlink="http://www.w3.org/1999/xlink" xlink:href="PP516736" ext-link-type="gen" xlink:type="simple">PP516736</ext-link>); (2) Pennsylvania, Huntingdon Co., Alan Seeger Natural Area, <named-content xmlns:xlink="http://www.w3.org/1999/xlink" content-type="dwc:verbatimCoordinates" xlink:type="simple">40.6944, -77.7552</named-content>, 18 Aug 2023, J. Plischke, voucher JP23-0492, iNaturalist:193184758 (ITS:<ext-link xmlns:xlink="http://www.w3.org/1999/xlink" xlink:href="PQ469141" ext-link-type="gen" xlink:type="simple">PQ469141</ext-link>); (3) Pennsylvania, Somerset Co., Sequanota Lutheran Conference Center and Camp Estate (<named-content xmlns:xlink="http://www.w3.org/1999/xlink" content-type="dwc:verbatimCoordinates" xlink:type="simple">40.17824, -79.10461</named-content>, 2 Sep 2023, J. Plischke [voucher N23-1072]), iNaturalist:181314311 (ITS:<ext-link xmlns:xlink="http://www.w3.org/1999/xlink" xlink:href="PQ469142" ext-link-type="gen" xlink:type="simple">PQ469142</ext-link>); (4) New York, Oswego Co., Pulaski, <named-content xmlns:xlink="http://www.w3.org/1999/xlink" content-type="dwc:verbatimCoordinates" xlink:type="simple">43.5510, -76.2047</named-content>, 17 Aug 2023, P. DeSanto, voucher MYCO-1000032 (CM23-80169), iNaturalist:178924890 (ITS:CM23-80169); (5) New York, Oneida Co., Rome, Sand Plains Unique Area (<named-content xmlns:xlink="http://www.w3.org/1999/xlink" content-type="dwc:verbatimCoordinates" xlink:type="simple">43.23238, -75.56605</named-content>, 27 Sep 2022, D. McCheyne, voucher: MYCO-1000031, iNaturalist:136883620 (ITS:DMc055).</p></tp:treatment-sec><tp:treatment-sec sec-type="Additional environmental sequences"><title>Additional environmental sequences.</title><p>USA: Arkansas, clone OTU_368, from (ectomycorrhizal) <tp:taxon-name><tp:taxon-name-part taxon-name-part-type="family" reg="Fagaceae">Fagaceae</tp:taxon-name-part></tp:taxon-name> roots, (ITS2:<ext-link xmlns:xlink="http://www.w3.org/1999/xlink" xlink:href="MF665108" ext-link-type="gen" xlink:type="simple">MF665108</ext-link>). DNA of this species was detected in a range of woodland, prairie and alpine habitats in North America (Fig. <xref ref-type="fig" rid="F5">5D</xref>; 617 sequences deposited at NCBI SRA under PRJNA1327291).</p></tp:treatment-sec><tp:treatment-sec sec-type="Notes"><title>Notes.</title><p>The macroscopic characters are not diagnostic for this species. Macroscopic characters such as the presence of an umbo varies amongst collections and amongst specimens within a collection and the microscopic characters do not vary distinctly amongst species in this complex. The basidiospores are slightly shorter than those of <italic><tp:taxon-name><tp:taxon-name-part taxon-name-part-type="genus" reg="Gliophorus">G.</tp:taxon-name-part> <tp:taxon-name-part taxon-name-part-type="species" reg="irrigatus">irrigatus</tp:taxon-name-part></tp:taxon-name></italic> s.s. from Europe as noted in the diagnosis, but slightly longer than spores of <italic><tp:taxon-name><tp:taxon-name-part taxon-name-part-type="genus" reg="Gliophorus">G.</tp:taxon-name-part> <tp:taxon-name-part taxon-name-part-type="species" reg="parafumosus">parafumosus</tp:taxon-name-part></tp:taxon-name></italic>. Microphotographs of basidia and basidiospores of J. Williams 2025SMP20 are posted on iNaturalist:290749159 (ITS:<ext-link xmlns:xlink="http://www.w3.org/1999/xlink" xlink:href="PX103270" ext-link-type="gen" xlink:type="simple">PX103270</ext-link>). ITS sequences, however, are diagnostic and differ by about 10% between the <italic><tp:taxon-name><tp:taxon-name-part taxon-name-part-type="genus" reg="Gliophorus">G.</tp:taxon-name-part> <tp:taxon-name-part taxon-name-part-type="species" reg="fumosus">fumosus</tp:taxon-name-part></tp:taxon-name></italic> and <italic><tp:taxon-name><tp:taxon-name-part taxon-name-part-type="genus" reg="Gliophorus">G.</tp:taxon-name-part> <tp:taxon-name-part taxon-name-part-type="species" reg="parafumosus">parafumosus</tp:taxon-name-part></tp:taxon-name></italic> clades. The bright blue appearance of lamellae under UVf365 nm illumination is distinctive, but appearance of other eastern species under UV light is lacking. We suggest Smoky Waxcap as the common English name for this new species.</p></tp:treatment-sec><tp:treatment-sec><!--Section generated to contain objects referenced in tp:taxon-treatment.--><fig id="F5" position="float" orientation="portrait"><object-id xmlns:xlink="http://www.w3.org/1999/xlink" content-type="doi" xlink:type="simple">10.3897/mycokeys.127.174823.figure5</object-id><object-id xmlns:xlink="http://www.w3.org/1999/xlink" content-type="arpha" xlink:type="simple">DEFC0F69-46F5-5390-8C23-52E9A670BEFE</object-id><label>Figure 5.</label><caption><p>Distributions of species in <italic><tp:taxon-name><tp:taxon-name-part taxon-name-part-type="genus" reg="Gliophorus">Gliophorus</tp:taxon-name-part></tp:taxon-name></italic> sect. Unguinosae. <bold>A</bold>. Sequenced specimens of <italic><tp:taxon-name><tp:taxon-name-part taxon-name-part-type="genus" reg="Gliophorus">Gliophorus</tp:taxon-name-part> <tp:taxon-name-part taxon-name-part-type="species" reg="calunus">calunus</tp:taxon-name-part></tp:taxon-name></italic>; <bold>B</bold>. Sequenced specimens of <italic><tp:taxon-name><tp:taxon-name-part taxon-name-part-type="genus" reg="Gliophorus">Gliophorus</tp:taxon-name-part> <tp:taxon-name-part taxon-name-part-type="species" reg="subaromaticus">subaromaticus</tp:taxon-name-part></tp:taxon-name></italic>; <bold>C</bold>. Sequenced specimens of <italic><tp:taxon-name><tp:taxon-name-part taxon-name-part-type="genus" reg="Gliophorus">Gliophorus</tp:taxon-name-part> <tp:taxon-name-part taxon-name-part-type="species" reg="parafumosus">parafumosus</tp:taxon-name-part></tp:taxon-name></italic> and two eDNA records from GlobalFungi Database (<xref ref-type="bibr" rid="B58">Větrovský et al. 2020</xref>); <bold>D</bold>. Sequenced specimens of <italic><tp:taxon-name><tp:taxon-name-part taxon-name-part-type="genus" reg="Gliophorus">Gliophorus</tp:taxon-name-part> <tp:taxon-name-part taxon-name-part-type="species" reg="fumosus">fumosus</tp:taxon-name-part></tp:taxon-name></italic> and matching eDNA sequences at &gt; 97% identity to soil sequences from USA NEON-LTER sites (PRJNA1327291) and soil eDNA sequence records from the GlobalFungi Database. <italic><tp:taxon-name><tp:taxon-name-part taxon-name-part-type="genus" reg="Gliophorus">G.</tp:taxon-name-part> <tp:taxon-name-part taxon-name-part-type="species" reg="calunus">calunus</tp:taxon-name-part></tp:taxon-name></italic> and <italic><tp:taxon-name><tp:taxon-name-part taxon-name-part-type="genus" reg="Gliophorus">G.</tp:taxon-name-part> <tp:taxon-name-part taxon-name-part-type="species" reg="subaromaticus">subaromaticus</tp:taxon-name-part></tp:taxon-name></italic> were not detected in GlobalFungi database searches.</p></caption><graphic xmlns:xlink="http://www.w3.org/1999/xlink" xlink:href="mycokeys-127-307-g005.jpg" id="oo_1523193.jpg" position="float" orientation="portrait" xlink:type="simple"><uri content-type="original_file" xlink:type="simple">https://binary.pensoft.net/fig/1523193</uri></graphic></fig></tp:treatment-sec><ref-list><ref id="B58"><mixed-citation xmlns:xlink="http://www.w3.org/1999/xlink" xlink:type="simple">Větrovský T, Morais D, Kohout P, Lepinay C, Algora C, Hollá SA, Bahnmann BD, Bílohnědá K, Brabcová V, D’Alò F (2020) GlobalFungi, a global database of fungal occurrences from high-throughput-sequencing metabarcoding studies. Scientific Data 7: 1–14. <ext-link xlink:href="10.1038/s41597-020-0567-7" ext-link-type="doi" xlink:type="simple">https://doi.org/10.1038/s41597-020-0567-7</ext-link></mixed-citation></ref></ref-list></tp:taxon-treatment>
