# Supplementary material for: Revisions to the Gliophorus irrigatus complex (Agaricales, Hygrophoraceae, Gliophorus, section Unguinosae) including four new species, one new combination and comparisons of basidiome vs. eDNA distributions
Source: MycoKeys. 2026 Jan 29;127:307–41. doi: 10.3897/mycokeys.127.174823 (PMC12877779; doi:10.3897/mycokeys.127.174823)
Supplement: XML Treatment for Gliophorus parafumosus [file mycokeys.127.174823-treatment5.xml]

<!DOCTYPE tp:taxon-treatment
  PUBLIC "-//TaxonX//DTD Taxonomic Treatment Publishing DTD v0 20100105//EN" "tax-treatment-NSO.dtd">
<tp:taxon-treatment xmlns:tp="http://www.plazi.org/taxpub"><tp:treatment-meta><kwd-group><label>Taxon classification</label><kwd>
                <named-content content-type="kingdom">Fungi</named-content>
              </kwd><kwd>
                <named-content content-type="order">Agaricales</named-content>
              </kwd><kwd>
                <named-content content-type="family">Hygrophoraceae</named-content>
              </kwd></kwd-group><mixed-citation publication-type="journal"><person-group><name><surname>Harries</surname><given-names>David J.</given-names></name><name><surname>Blencowe</surname><given-names>Clare M.</given-names></name><name><surname>Leal-Dutra</surname><given-names>Caio A.</given-names></name><name><surname>Lodge</surname><given-names>D. Jean</given-names></name><name><surname>Harrington</surname><given-names>Alison H.</given-names></name><name><surname>Bye</surname><given-names>Ruby</given-names></name><name><surname>Pearse</surname><given-names>Zach</given-names></name><name><surname>Russell</surname><given-names>Stephen D.</given-names></name><name><surname>Williams</surname><given-names>Jessica</given-names></name><name><surname>Ré</surname><given-names>Lauren A.</given-names></name><name><surname>Griffith</surname><given-names>Gareth W.</given-names></name></person-group><article-title>Revisions to the <italic><tp:taxon-name><tp:taxon-name-part taxon-name-part-type="genus" reg="Gliophorus">Gliophorus</tp:taxon-name-part> <tp:taxon-name-part taxon-name-part-type="species" reg="irrigatus">irrigatus</tp:taxon-name-part></tp:taxon-name></italic> complex (<tp:taxon-name><tp:taxon-name-part taxon-name-part-type="order" reg="Agaricales">Agaricales</tp:taxon-name-part></tp:taxon-name>, <tp:taxon-name><tp:taxon-name-part taxon-name-part-type="family" reg="Hygrophoraceae">Hygrophoraceae</tp:taxon-name-part></tp:taxon-name>, <italic><tp:taxon-name><tp:taxon-name-part taxon-name-part-type="genus" reg="Gliophorus">Gliophorus</tp:taxon-name-part></tp:taxon-name></italic>, section Unguinosae) including four new species, one new combination and comparisons of basidiome vs. eDNA distributions</article-title><source>MycoKeys</source><day>29</day><month>01</month><year>2026</year><volume>127</volume><fpage>307</fpage><lpage>341</lpage><pub-id pub-id-type="doi">10.3897/mycokeys.127.174823</pub-id></mixed-citation></tp:treatment-meta><tp:nomenclature><tp:taxon-name><object-id xmlns:xlink="http://www.w3.org/1999/xlink" content-type="arpha" xlink:type="simple">2757D973-FE15-57F7-B635-D27D8BFFAA59</object-id><tp:taxon-name-part taxon-name-part-type="genus" reg="Gliophorus">Gliophorus</tp:taxon-name-part> <tp:taxon-name-part taxon-name-part-type="species" reg="parafumosus">parafumosus</tp:taxon-name-part>
                    		<object-id xmlns:xlink="http://www.w3.org/1999/xlink" xlink:type="simple">Index Fungorum: IF904176</object-id>
                    	</tp:taxon-name><tp:taxon-authority>D.J. Lodge, S.D. Russell &amp; G.W. Griff.</tp:taxon-authority><tp:taxon-status xmlns:xlink="http://www.w3.org/1999/xlink" xlink:type="simple">sp. nov.</tp:taxon-status><xref ref-type="fig" rid="F8">Fig. 8</xref></tp:nomenclature><tp:treatment-sec sec-type="Etymology"><title>Etymology.</title><p>Parafumosus; para= close by and fumosus = smoke, referring to its phylogenetic proximity, as well as its similarity in both morphology and distribution to <italic>G. fumosus</italic>.</p></tp:treatment-sec><tp:treatment-sec sec-type="Holotypus"><title>Holotypus.</title><p>USA • Wisconsin, Bayfield, Big Bay State Park, <named-content xmlns:xlink="http://www.w3.org/1999/xlink" content-type="dwc:verbatimCoordinates" xlink:type="simple">46.7976, -90.6697</named-content>, 8 Sep 2017, S. Wunderle, (voucher F:C0348314F [NAMA 2017-248] [F = Field Museum of Natural History biorepository]) (GenBank ITS:<ext-link xmlns:xlink="http://www.w3.org/1999/xlink" xlink:href="MH979262" ext-link-type="gen" xlink:type="simple">MH979262</ext-link>). UNITE/PlutoF:SH0910870.10FU (1.5% threshold).</p></tp:treatment-sec><tp:treatment-sec sec-type="Diagnosis"><title>Diagnosis.</title><p>Basidiomata similar macro- and microscopically to <italic><tp:taxon-name><tp:taxon-name-part taxon-name-part-type="genus" reg="Gliophorus">Gliophorus</tp:taxon-name-part> <tp:taxon-name-part taxon-name-part-type="species" reg="fumosus">fumosus</tp:taxon-name-part></tp:taxon-name></italic> and having the same geographic range, but differing in ITS sequence and by having a darker pileus umbo (Burnt Umber to Fuscous vs. Warm Sepia to Dark Drab) and an inrolled rather than straight pileus margin.</p><fig id="F8" position="float" orientation="portrait"><object-id xmlns:xlink="http://www.w3.org/1999/xlink" content-type="doi" xlink:type="simple">10.3897/mycokeys.127.174823.figure8</object-id><object-id xmlns:xlink="http://www.w3.org/1999/xlink" content-type="arpha" xlink:type="simple">F85A32A1-72B2-552A-835F-FC6678E3D690</object-id><label>Figure 8.</label><caption><p>Macromorphology of <italic><tp:taxon-name><tp:taxon-name-part taxon-name-part-type="genus" reg="Gliophorus">Gliophorus</tp:taxon-name-part> <tp:taxon-name-part taxon-name-part-type="species" reg="parafumosus">parafumosus</tp:taxon-name-part></tp:taxon-name></italic> basidiomes. <bold>A</bold>. <italic><tp:taxon-name><tp:taxon-name-part taxon-name-part-type="genus" reg="Gliophorus">G.</tp:taxon-name-part> <tp:taxon-name-part taxon-name-part-type="species" reg="parafumosus">parafumosus</tp:taxon-name-part></tp:taxon-name></italic> NC-91 (ITS:PX093718). USA: North Carolina, Swaine County, Great Smoky Mountain National Park, Mingas Mill, near Graveyard, (Lat/long: <named-content xmlns:xlink="http://www.w3.org/1999/xlink" content-type="dwc:verbatimCoordinates" xlink:type="simple">35.5219, -83.3096</named-content>; 360 m a.s.l.), 15 Aug 2005, D.J. Lodge; <bold>B</bold>. <italic><tp:taxon-name><tp:taxon-name-part taxon-name-part-type="genus" reg="Gliophorus">G.</tp:taxon-name-part> <tp:taxon-name-part taxon-name-part-type="species" reg="parafumosus">parafumosus</tp:taxon-name-part></tp:taxon-name></italic> holotype NAMA 2017-248 (ITS:MH979262). USA: Wisconsin, Bayfield, Big Bay State Park (Lat/long: <named-content xmlns:xlink="http://www.w3.org/1999/xlink" content-type="dwc:verbatimCoordinates" xlink:type="simple">46.7976,-90.6697</named-content>), 8 Sep 2017, S. Wunderle, Mycportal:C0348314F.</p></caption><graphic xmlns:xlink="http://www.w3.org/1999/xlink" xlink:href="mycokeys-127-307-g008.jpg" id="oo_1523196.jpg" position="float" orientation="portrait" xlink:type="simple"><uri content-type="original_file" xlink:type="simple">https://binary.pensoft.net/fig/1523196</uri></graphic></fig></tp:treatment-sec><tp:treatment-sec sec-type="Description"><title>Description.</title><p><bold><italic>Pileus</italic></bold> 12–35 mm diam., parabolic when young, becoming broadly parabolic with age, margin inrolled and slightly sulcate when young and less so with age, surface strongly viscid, colour Burnt Umber in centre when young, Fuscous with age, Drab on margin when young and overall with age. <bold><italic>Stipe</italic></bold> 25–75 × 3–8 mm, broader in lower 1/3, some compressed, hollow, surface strongly viscid, Smoke Grey (2.5 Y 6.0/2.4 to 5.0 Y 7.0/2.0) or tinted drab grey. <bold><italic>Lamellae</italic></bold> White or pale Cream Colour, sinuate or adnate with a decurrent tooth, 4–8 mm broad, margin wavy, one length of lamellulae inserted. <bold><italic>Taste and odour</italic></bold> indistinct. <bold><italic>Basidiospores</italic></bold> ovoid, hyaline, (5.2–)5.6–6.4(–8) × 4–5.2 µm, mean 6.4 +/- 0.76 × 4.6 +/- 0.39 µm, with or without guttulate contents, inamyloid. <bold><italic>Basidia</italic></bold> 4-sterigmate, 28–37 × 4.8–8 µm, with a small basal clamp. <bold><italic>Subhymenium</italic></bold> 10–12 µm deep, of interwoven hyphae 2.4–4.8 µm wide. Lamellar context subregular, comprised of swollen elements 30–80 × 8.8–18.5 µm rarely with small clamp connections; lamellar edge not gelatinised. Cystidia absent on lamellae. <bold><italic>Pileus context</italic></bold> of swollen hyphae 80–120 × 8–20 µm, with pale brown contents in potassium hydroxide (KOH) and small, rare clamp connections. <bold><italic>Pileipellis</italic></bold> an ixocutis, hyphae embedded in gelatinous matrix 1.2–2.4 µm, rarely with small clamps. Stipe context hyphae parallel, 5.6–16 µm diam. with pale brown contents, slightly constricted at septa, lacking clamp connections. <bold><italic>Stipitipellis and ixotrichoderm</italic></bold>, hyphae embedded in gelatinous matrix 1.2–3 µm diam. with few small clamps.</p></tp:treatment-sec><tp:treatment-sec sec-type="Habitat and distribution"><title>Habitat and distribution.</title><p>Hitherto recorded only in North America. Growing in moss in moist, mixed deciduous forests of eastern North America (Fig. <xref ref-type="fig" rid="F5">5C</xref>).</p></tp:treatment-sec><tp:treatment-sec sec-type="Other specimens examined"><title>Other specimens examined.</title><p>USA • (1) North Carolina, Swaine County, Great Smoky Mountain National Park, Mingas Mill, near Graveyard, (<named-content xmlns:xlink="http://www.w3.org/1999/xlink" content-type="dwc:verbatimCoordinates" xlink:type="simple">35.5219404, -83.3096265</named-content>) 360 m a.s.l., 15 Aug. 2005, D.J. Lodge, NC-91, (ITS:<ext-link xmlns:xlink="http://www.w3.org/1999/xlink" xlink:href="PX093718" ext-link-type="gen" xlink:type="simple">PX093718</ext-link>).</p></tp:treatment-sec><tp:treatment-sec sec-type="Additional environmental sequence"><title>Additional environmental sequence.</title><p>Canada • Halifax, UNITE soil sample TUE002679, UDB03115324, 8 Nov 2019 (<xref ref-type="bibr" rid="B55">Tedersoo et al. 2014</xref>).</p></tp:treatment-sec><tp:treatment-sec sec-type="Notes"><title>Notes.</title><p>Differs from <italic><tp:taxon-name><tp:taxon-name-part taxon-name-part-type="genus" reg="Gliophorus">G.</tp:taxon-name-part> <tp:taxon-name-part taxon-name-part-type="species" reg="fumosus">fumosus</tp:taxon-name-part></tp:taxon-name></italic> in having a pileus margin that is distinctly inrolled and sulcate-striate, in contrast to <italic><tp:taxon-name><tp:taxon-name-part taxon-name-part-type="genus" reg="Gliophorus">G.</tp:taxon-name-part> <tp:taxon-name-part taxon-name-part-type="species" reg="fumosus">fumosus</tp:taxon-name-part></tp:taxon-name></italic> (and <italic><tp:taxon-name><tp:taxon-name-part taxon-name-part-type="genus" reg="Gliophorus">G.</tp:taxon-name-part> <tp:taxon-name-part taxon-name-part-type="species" reg="irrigatus">irrigatus</tp:taxon-name-part></tp:taxon-name></italic>) has/have a straight or rarely slightly in-rolled gluten on the margin and is either not striate or only translucent-striate – not sulcate. Mean basidiospore length of <italic><tp:taxon-name><tp:taxon-name-part taxon-name-part-type="genus" reg="Gliophorus">G.</tp:taxon-name-part> <tp:taxon-name-part taxon-name-part-type="species" reg="parafumosus">parafumosus</tp:taxon-name-part></tp:taxon-name></italic> is slightly smaller than in <italic><tp:taxon-name><tp:taxon-name-part taxon-name-part-type="genus" reg="Gliophorus">G.</tp:taxon-name-part> <tp:taxon-name-part taxon-name-part-type="species" reg="fumosus">fumosus</tp:taxon-name-part></tp:taxon-name></italic> (6.4 vs. 6.7 µm). Based on numbers of sequence-confirmed vouchers, <italic><tp:taxon-name><tp:taxon-name-part taxon-name-part-type="genus" reg="Gliophorus">G.</tp:taxon-name-part> <tp:taxon-name-part taxon-name-part-type="species" reg="parafumosus">parafumosus</tp:taxon-name-part></tp:taxon-name></italic> appears to be less common that <italic><tp:taxon-name><tp:taxon-name-part taxon-name-part-type="genus" reg="Gliophorus">G.</tp:taxon-name-part> <tp:taxon-name-part taxon-name-part-type="species" reg="fumosus">fumosus</tp:taxon-name-part></tp:taxon-name></italic>. The microscopic observations were from the type collection deposited at F. The collection NC-91 was not annotated because it was immature and the remaining piece was not deposited at TENN after removing part for sequencing. We suggest False Smoky Waxcap as the common English name for this new species.</p></tp:treatment-sec><tp:treatment-sec><!--Section generated to contain objects referenced in tp:taxon-treatment.--><fig id="F5" position="float" orientation="portrait"><object-id xmlns:xlink="http://www.w3.org/1999/xlink" content-type="doi" xlink:type="simple">10.3897/mycokeys.127.174823.figure5</object-id><object-id xmlns:xlink="http://www.w3.org/1999/xlink" content-type="arpha" xlink:type="simple">DEFC0F69-46F5-5390-8C23-52E9A670BEFE</object-id><label>Figure 5.</label><caption><p>Distributions of species in <italic><tp:taxon-name><tp:taxon-name-part taxon-name-part-type="genus" reg="Gliophorus">Gliophorus</tp:taxon-name-part></tp:taxon-name></italic> sect. Unguinosae. <bold>A</bold>. Sequenced specimens of <italic><tp:taxon-name><tp:taxon-name-part taxon-name-part-type="genus" reg="Gliophorus">Gliophorus</tp:taxon-name-part> <tp:taxon-name-part taxon-name-part-type="species" reg="calunus">calunus</tp:taxon-name-part></tp:taxon-name></italic>; <bold>B</bold>. Sequenced specimens of <italic><tp:taxon-name><tp:taxon-name-part taxon-name-part-type="genus" reg="Gliophorus">Gliophorus</tp:taxon-name-part> <tp:taxon-name-part taxon-name-part-type="species" reg="subaromaticus">subaromaticus</tp:taxon-name-part></tp:taxon-name></italic>; <bold>C</bold>. Sequenced specimens of <italic><tp:taxon-name><tp:taxon-name-part taxon-name-part-type="genus" reg="Gliophorus">Gliophorus</tp:taxon-name-part> <tp:taxon-name-part taxon-name-part-type="species" reg="parafumosus">parafumosus</tp:taxon-name-part></tp:taxon-name></italic> and two eDNA records from GlobalFungi Database (<xref ref-type="bibr" rid="B58">Větrovský et al. 2020</xref>); <bold>D</bold>. Sequenced specimens of <italic><tp:taxon-name><tp:taxon-name-part taxon-name-part-type="genus" reg="Gliophorus">Gliophorus</tp:taxon-name-part> <tp:taxon-name-part taxon-name-part-type="species" reg="fumosus">fumosus</tp:taxon-name-part></tp:taxon-name></italic> and matching eDNA sequences at &gt; 97% identity to soil sequences from USA NEON-LTER sites (PRJNA1327291) and soil eDNA sequence records from the GlobalFungi Database. <italic><tp:taxon-name><tp:taxon-name-part taxon-name-part-type="genus" reg="Gliophorus">G.</tp:taxon-name-part> <tp:taxon-name-part taxon-name-part-type="species" reg="calunus">calunus</tp:taxon-name-part></tp:taxon-name></italic> and <italic><tp:taxon-name><tp:taxon-name-part taxon-name-part-type="genus" reg="Gliophorus">G.</tp:taxon-name-part> <tp:taxon-name-part taxon-name-part-type="species" reg="subaromaticus">subaromaticus</tp:taxon-name-part></tp:taxon-name></italic> were not detected in GlobalFungi database searches.</p></caption><graphic xmlns:xlink="http://www.w3.org/1999/xlink" xlink:href="mycokeys-127-307-g005.jpg" id="oo_1523193.jpg" position="float" orientation="portrait" xlink:type="simple"><uri content-type="original_file" xlink:type="simple">https://binary.pensoft.net/fig/1523193</uri></graphic></fig></tp:treatment-sec><ref-list><ref id="B58"><mixed-citation xmlns:xlink="http://www.w3.org/1999/xlink" xlink:type="simple">Větrovský T, Morais D, Kohout P, Lepinay C, Algora C, Hollá SA, Bahnmann BD, Bílohnědá K, Brabcová V, D’Alò F (2020) GlobalFungi, a global database of fungal occurrences from high-throughput-sequencing metabarcoding studies. Scientific Data 7: 1–14. <ext-link xlink:href="10.1038/s41597-020-0567-7" ext-link-type="doi" xlink:type="simple">https://doi.org/10.1038/s41597-020-0567-7</ext-link></mixed-citation></ref><ref id="B55"><mixed-citation xmlns:xlink="http://www.w3.org/1999/xlink" xlink:type="simple">Tedersoo L, Bahram M, Põlme S, Kõljalg U, Yorou NS, Wijesundera R, Ruiz LV, Vasco-Palacios AM, Thu PQ, Suija A (2014) Global diversity and geography of soil fungi. Science 346: е1256688. <ext-link xlink:href="10.1126/science.1256688" ext-link-type="doi" xlink:type="simple">https://doi.org/10.1126/science.1256688</ext-link></mixed-citation></ref></ref-list></tp:taxon-treatment>
