# Supplementary material for: Revisions to the Gliophorus irrigatus complex (Agaricales, Hygrophoraceae, Gliophorus, section Unguinosae) including four new species, one new combination and comparisons of basidiome vs. eDNA distributions
Source: MycoKeys. 2026 Jan 29;127:307–41. doi: 10.3897/mycokeys.127.174823 (PMC12877779; doi:10.3897/mycokeys.127.174823)
Supplement: XML Treatment for Gliophorus subaromaticus [file mycokeys.127.174823-treatment6.xml]

<!DOCTYPE tp:taxon-treatment
  PUBLIC "-//TaxonX//DTD Taxonomic Treatment Publishing DTD v0 20100105//EN" "tax-treatment-NSO.dtd">
<tp:taxon-treatment xmlns:tp="http://www.plazi.org/taxpub"><tp:treatment-meta><kwd-group><label>Taxon classification</label><kwd>
                <named-content content-type="kingdom">Fungi</named-content>
              </kwd><kwd>
                <named-content content-type="order">Agaricales</named-content>
              </kwd><kwd>
                <named-content content-type="family">Hygrophoraceae</named-content>
              </kwd></kwd-group><mixed-citation publication-type="journal"><person-group><name><surname>Harries</surname><given-names>David J.</given-names></name><name><surname>Blencowe</surname><given-names>Clare M.</given-names></name><name><surname>Leal-Dutra</surname><given-names>Caio A.</given-names></name><name><surname>Lodge</surname><given-names>D. Jean</given-names></name><name><surname>Harrington</surname><given-names>Alison H.</given-names></name><name><surname>Bye</surname><given-names>Ruby</given-names></name><name><surname>Pearse</surname><given-names>Zach</given-names></name><name><surname>Russell</surname><given-names>Stephen D.</given-names></name><name><surname>Williams</surname><given-names>Jessica</given-names></name><name><surname>Ré</surname><given-names>Lauren A.</given-names></name><name><surname>Griffith</surname><given-names>Gareth W.</given-names></name></person-group><article-title>Revisions to the <italic><tp:taxon-name><tp:taxon-name-part taxon-name-part-type="genus" reg="Gliophorus">Gliophorus</tp:taxon-name-part> <tp:taxon-name-part taxon-name-part-type="species" reg="irrigatus">irrigatus</tp:taxon-name-part></tp:taxon-name></italic> complex (<tp:taxon-name><tp:taxon-name-part taxon-name-part-type="order" reg="Agaricales">Agaricales</tp:taxon-name-part></tp:taxon-name>, <tp:taxon-name><tp:taxon-name-part taxon-name-part-type="family" reg="Hygrophoraceae">Hygrophoraceae</tp:taxon-name-part></tp:taxon-name>, <italic><tp:taxon-name><tp:taxon-name-part taxon-name-part-type="genus" reg="Gliophorus">Gliophorus</tp:taxon-name-part></tp:taxon-name></italic>, section Unguinosae) including four new species, one new combination and comparisons of basidiome vs. eDNA distributions</article-title><source>MycoKeys</source><day>29</day><month>01</month><year>2026</year><volume>127</volume><fpage>307</fpage><lpage>341</lpage><pub-id pub-id-type="doi">10.3897/mycokeys.127.174823</pub-id></mixed-citation></tp:treatment-meta><tp:nomenclature><tp:taxon-name><object-id xmlns:xlink="http://www.w3.org/1999/xlink" content-type="arpha" xlink:type="simple">8242633D-FB51-58D3-9541-BEB49163B772</object-id><tp:taxon-name-part taxon-name-part-type="genus" reg="Gliophorus">Gliophorus</tp:taxon-name-part> <tp:taxon-name-part taxon-name-part-type="species" reg="subaromaticus">subaromaticus</tp:taxon-name-part>
                    		<object-id xmlns:xlink="http://www.w3.org/1999/xlink" xlink:type="simple">Index Fungorum: IF901873</object-id>
                    	</tp:taxon-name><tp:taxon-authority>(A.H. Sm. &amp; Hesler) Rockefeller, G.W. Griff. &amp; D.J. Harries</tp:taxon-authority><tp:taxon-status xmlns:xlink="http://www.w3.org/1999/xlink" xlink:type="simple">comb. nov.</tp:taxon-status><xref ref-type="fig" rid="F9">Fig. 9</xref><tp:nomenclature-citation-list><tp:nomenclature-citation><tp:taxon-name><tp:taxon-name-part taxon-name-part-type="genus" reg="Gliophorus">Gliophorus</tp:taxon-name-part> <tp:taxon-name-part taxon-name-part-type="species" reg="subaromaticus">subaromaticus</tp:taxon-name-part></tp:taxon-name><comment> (A.H. Sm. &amp; Hesler) Rockefeller, G.W. Griff. &amp; D.J. Harries, comb. nov.</comment></tp:nomenclature-citation><tp:nomenclature-citation><tp:taxon-name><tp:taxon-name-part taxon-name-part-type="genus" reg="Hygrophorus">Hygrophorus</tp:taxon-name-part> <tp:taxon-name-part taxon-name-part-type="species" reg="unguinosus">unguinosus</tp:taxon-name-part></tp:taxon-name><comment> var. <italic>subaromaticus</italic> A.H. Sm. &amp; Hesler, Lloydia 5(1): 81 (1942). Basionym.</comment></tp:nomenclature-citation><tp:nomenclature-citation><tp:taxon-name><tp:taxon-name-part taxon-name-part-type="genus" reg="Hygrophorus">Hygrophorus</tp:taxon-name-part> <tp:taxon-name-part taxon-name-part-type="species" reg="subaromaticus">subaromaticus</tp:taxon-name-part></tp:taxon-name><comment> (A.H. Sm. &amp; Hesler) Largent, The <tp:taxon-name><tp:taxon-name-part taxon-name-part-type="order" reg="Agaricales">Agaricales</tp:taxon-name-part></tp:taxon-name> (Gilled <tp:taxon-name><tp:taxon-name-part taxon-name-part-type="kingdom" reg="Fungi">Fungi</tp:taxon-name-part></tp:taxon-name>) of California, 5. <tp:taxon-name><tp:taxon-name-part taxon-name-part-type="family" reg="Hygrophoraceae">Hygrophoraceae</tp:taxon-name-part></tp:taxon-name> (California): 106 (1985). Synonym.</comment></tp:nomenclature-citation></tp:nomenclature-citation-list></tp:nomenclature><tp:treatment-sec sec-type="Holotypus"><title>Holotypus.</title><p>USA • California, Orick, Prairie Creek State Park, Nov 28 1937, (voucher MICH:10963 [Smith 9167]). Augmented here with ITS sequence (<ext-link xmlns:xlink="http://www.w3.org/1999/xlink" xlink:href="PX746788" ext-link-type="gen" xlink:type="simple">PX746788</ext-link>) of holotype: UNITE/ PlutoF:SH0910861.10FU (1.5% threshold).</p></tp:treatment-sec><tp:treatment-sec sec-type="Description"><title>Description.</title><p><bold><italic>Pileus</italic></bold> 10–50 mm broad, convex to broadly convex with incurved margin, becoming plane or nearly so, sometimes with a low flattened umbo, colour “buffy-brown” on the disc, “pale olive-buff” near the whitish margin (a dull olive greyish-brown to pallid) in the type, pale Buff with or without a white margin in iNaturalist:256214946 (ITS:<ext-link xmlns:xlink="http://www.w3.org/1999/xlink" xlink:href="PV791511" ext-link-type="gen" xlink:type="simple">PV791511</ext-link>), white with pale Buff disc in iNaturalist:191417805 (ITS:<ext-link xmlns:xlink="http://www.w3.org/1999/xlink" xlink:href="PP975575" ext-link-type="gen" xlink:type="simple">PP975575</ext-link>) and pure white in both iNaturalist:9640562 (ITS:<ext-link xmlns:xlink="http://www.w3.org/1999/xlink" xlink:href="MG926555" ext-link-type="gen" xlink:type="simple">MG926555</ext-link>) and iNaturalist:148999043 (ITS:<ext-link xmlns:xlink="http://www.w3.org/1999/xlink" xlink:href="OR593569" ext-link-type="gen" xlink:type="simple">OR593569</ext-link>), glabrous slimy-viscid, margin striatulate in the type, but not in the recent collections. Context thin, very soft and fragile, whitish. <bold><italic>Stipe</italic></bold> 5–6 cm long, 6–10 mm thick concolorous with gills when fresh, but drying pale grey like the pileus in type, equal, hollow, fragile, slimy viscid, as in <italic><tp:taxon-name><tp:taxon-name-part taxon-name-part-type="genus" reg="Gliophorus">G.</tp:taxon-name-part> <tp:taxon-name-part taxon-name-part-type="species" reg="laetus">laetus</tp:taxon-name-part></tp:taxon-name></italic>, glabrous. <bold><italic>Lamellae</italic></bold> bluntly adnate with decurrent tooth in type or sinuate, white, with a faint grey cast in type, broad sub-distant, edges even; 1–2 lengths lamellulae inserted. <bold><italic>Taste and odour</italic></bold> faint, but disagreeable subaromatic in type, taste mild or slightly disagreeable, indistinct, similar to burnt plastic. Lamellae white (not fluorescing blue) under UVf365 nm. <bold><italic>Basidiospores</italic></bold> 8.1–10.2 × 5.6–6.1 µm in type description, pale yellow in Melzer’s reagent. Cuticle a thick (180–300 µm), gelatinous zone, the hyphae narrow colourless, more or less interwoven (an ixotrichodermium). <bold><italic>Hypodermium</italic></bold> a rather well-defined brownish zone. Pileus trama of radial hyphae. <bold><italic>Clamp connections</italic></bold> absent or very rare.</p></tp:treatment-sec><tp:treatment-sec sec-type="Habitat"><title>Habitat.</title><p>On soil under coastal redwoods (<italic><tp:taxon-name><tp:taxon-name-part taxon-name-part-type="genus" reg="Sequoia">Sequoia</tp:taxon-name-part> <tp:taxon-name-part taxon-name-part-type="species" reg="sempervirens">sempervirens</tp:taxon-name-part></tp:taxon-name></italic>).</p></tp:treatment-sec><tp:treatment-sec sec-type="Geographical distribution"><title>Geographical distribution.</title><p>Known only from coastal redwood forests in north-western North America (Fig. <xref ref-type="fig" rid="F5">5B</xref>).</p></tp:treatment-sec><tp:treatment-sec sec-type="Additional specimens examined"><title>Additional specimens examined.</title><p>USA • California: (1) Mendocino Co., Jackson State Forest, (<named-content xmlns:xlink="http://www.w3.org/1999/xlink" content-type="dwc:verbatimCoordinates" xlink:type="simple">39.3890,-123.68460</named-content>, 26 Jan 2018, A. Rockefeller [voucher AR-2018a]), iNaturalist:9640562 (ITS:<ext-link xmlns:xlink="http://www.w3.org/1999/xlink" xlink:href="MG926555" ext-link-type="gen" xlink:type="simple">MG926555</ext-link>); (2) Humboldt Co., Eureka Area, Arcata Community Forest, near <italic><tp:taxon-name><tp:taxon-name-part taxon-name-part-type="genus" reg="Sequoia">Sequoia</tp:taxon-name-part> <tp:taxon-name-part taxon-name-part-type="species" reg="sempervirens">sempervirens</tp:taxon-name-part></tp:taxon-name></italic> (<named-content xmlns:xlink="http://www.w3.org/1999/xlink" content-type="dwc:verbatimCoordinates" xlink:type="simple">40.88326, -124.06329</named-content>, 16 Feb 2023, Mandy Hackney [voucher HAY-F-000661]), iNaturalist:148999043 (ITS:<ext-link xmlns:xlink="http://www.w3.org/1999/xlink" xlink:href="OR593569" ext-link-type="gen" xlink:type="simple">OR593569</ext-link>); (3) Humboldt Co., Eureka Area, McKay Community Forest, near <italic><tp:taxon-name><tp:taxon-name-part taxon-name-part-type="genus" reg="Sequoia">Sequoia</tp:taxon-name-part> <tp:taxon-name-part taxon-name-part-type="species" reg="sempervirens">sempervirens</tp:taxon-name-part></tp:taxon-name></italic> (<named-content xmlns:xlink="http://www.w3.org/1999/xlink" content-type="dwc:verbatimCoordinates" xlink:type="simple">40.7501, -124.1446</named-content>, 18 Nov 2023, Dean Lyons [voucher HAY-F-002303]), iNaturalist:191417805 (ITS:<ext-link xmlns:xlink="http://www.w3.org/1999/xlink" xlink:href="PP975575" ext-link-type="gen" xlink:type="simple">PP975575</ext-link>).</p></tp:treatment-sec><tp:treatment-sec sec-type="Notes"><title>Notes.</title><p>This species, known only from the coastal regions of north California in North America, is found in coastal redwood (<italic><tp:taxon-name><tp:taxon-name-part taxon-name-part-type="genus" reg="Sequoia">Sequoia</tp:taxon-name-part> <tp:taxon-name-part taxon-name-part-type="species" reg="sempervirens">sempervirens</tp:taxon-name-part></tp:taxon-name></italic>) forest. Its key distinguishing feature is its unpleasant odour, but the odour is not always present. The lamellae appear white under UVf365 nm, distinguishing it from the bright blue fluorescence of lamellae in <italic><tp:taxon-name><tp:taxon-name-part taxon-name-part-type="genus" reg="Gliophorus">G.</tp:taxon-name-part> <tp:taxon-name-part taxon-name-part-type="species" reg="calunus">calunus</tp:taxon-name-part></tp:taxon-name></italic>. Though first recorded in 1937, most records date from 2013 or later. Reports of this species from Vancouver B.C. in Canada are a misapplied name. M. Berbee &amp; F. Stonehouse at UBC obtained an ITS sequence of a collection by A. and U. Češka from Vancouver (UBC-F-3506) that most closely matched the type description of <italic><tp:taxon-name><tp:taxon-name-part taxon-name-part-type="genus" reg="Hygrophorus">H.</tp:taxon-name-part> <tp:taxon-name-part taxon-name-part-type="species" reg="subaromaticus">subaromaticus</tp:taxon-name-part></tp:taxon-name></italic>. The GenBank BLAST of that sequence confirmed that it had been misidentified as <italic><tp:taxon-name><tp:taxon-name-part taxon-name-part-type="genus" reg="Hygrophorus">H.</tp:taxon-name-part> <tp:taxon-name-part taxon-name-part-type="species" reg="subaromaticus">subaromaticus</tp:taxon-name-part></tp:taxon-name></italic> and instead belonged to a possibly unknown species, near <italic><tp:taxon-name><tp:taxon-name-part taxon-name-part-type="genus" reg="Cuphophyllus">Cuphophyllus</tp:taxon-name-part></tp:taxon-name></italic> sp. ‘PNW01’ and <italic><tp:taxon-name><tp:taxon-name-part taxon-name-part-type="genus" reg="Cuphophyllus">C.</tp:taxon-name-part> <tp:taxon-name-part taxon-name-part-type="species" reg="subaustraligus">subaustraligus</tp:taxon-name-part></tp:taxon-name></italic>. Although an ixocutis was found on the pileus and stipe of the Vancouver collections, the specimens differed in having only a somewhat viscid rather than glutinous pileus that is typical of both <italic><tp:taxon-name><tp:taxon-name-part taxon-name-part-type="genus" reg="Gliophorus">G.</tp:taxon-name-part> <tp:taxon-name-part taxon-name-part-type="species" reg="calunus">calunus</tp:taxon-name-part></tp:taxon-name></italic> and <italic><tp:taxon-name><tp:taxon-name-part taxon-name-part-type="genus" reg="Hygrophorus">H.</tp:taxon-name-part> <tp:taxon-name-part taxon-name-part-type="species" reg="subaromaticus">subaromaticus</tp:taxon-name-part></tp:taxon-name></italic>.</p></tp:treatment-sec><tp:treatment-sec><!--Section generated to contain objects referenced in tp:taxon-treatment.--><fig id="F9" position="float" orientation="portrait"><object-id xmlns:xlink="http://www.w3.org/1999/xlink" content-type="doi" xlink:type="simple">10.3897/mycokeys.127.174823.figure9</object-id><object-id xmlns:xlink="http://www.w3.org/1999/xlink" content-type="arpha" xlink:type="simple">C8613EA7-436D-5219-89F8-0A3CFF1D76E2</object-id><label>Figure 9.</label><caption><p>Macromorphology of <italic><tp:taxon-name><tp:taxon-name-part taxon-name-part-type="genus" reg="Gliophorus">Gliophorus</tp:taxon-name-part> <tp:taxon-name-part taxon-name-part-type="species" reg="subaromaticus">subaromaticus</tp:taxon-name-part></tp:taxon-name></italic> basidiomes. <bold>A</bold>. <italic><tp:taxon-name><tp:taxon-name-part taxon-name-part-type="genus" reg="Gliophorus">G.</tp:taxon-name-part> <tp:taxon-name-part taxon-name-part-type="species" reg="subaromaticus">subaromaticus</tp:taxon-name-part></tp:taxon-name></italic> USA, California: (1) Mendocino Co., Jackson State Forest”, (<named-content xmlns:xlink="http://www.w3.org/1999/xlink" content-type="dwc:verbatimCoordinates" xlink:type="simple">39.3890,-123.68460</named-content>, 26 Jan 2018, A. Rockefeller [voucher AR-2018a]), iNaturalist:9640562 (ITS:MG926555); <bold>B</bold>. Humboldt Co., Eureka Area, Arcata Community Forest, near <italic><tp:taxon-name><tp:taxon-name-part taxon-name-part-type="genus" reg="Sequoia">Sequoia</tp:taxon-name-part> <tp:taxon-name-part taxon-name-part-type="species" reg="sempervirens">sempervirens</tp:taxon-name-part></tp:taxon-name></italic> (<named-content xmlns:xlink="http://www.w3.org/1999/xlink" content-type="dwc:verbatimCoordinates" xlink:type="simple">40.88326, -124.06329</named-content>, 16 Feb 2023, Mandy Hackney [voucher HAY-F-000661]), iNaturalist:148999043 (GenBank ITS sequence:OR593569); <bold>C</bold>. Humboldt Co., Eureka Area, McKay Community Forest, near <italic><tp:taxon-name><tp:taxon-name-part taxon-name-part-type="genus" reg="Sequoia">Sequoia</tp:taxon-name-part> <tp:taxon-name-part taxon-name-part-type="species" reg="sempervirens">sempervirens</tp:taxon-name-part></tp:taxon-name></italic> (<named-content xmlns:xlink="http://www.w3.org/1999/xlink" content-type="dwc:verbatimCoordinates" xlink:type="simple">40.7501, -124.1446</named-content>, 18 Nov 2023, Dean Lyons [voucher HAY-F-002303]), iNaturalist:191417805 (ITS:PP975575). UNITE/PlutoF:SH0910861.10FU (1.5% threshold).</p></caption><graphic xmlns:xlink="http://www.w3.org/1999/xlink" xlink:href="mycokeys-127-307-g009.jpg" id="oo_1523197.jpg" position="float" orientation="portrait" xlink:type="simple"><uri content-type="original_file" xlink:type="simple">https://binary.pensoft.net/fig/1523197</uri></graphic></fig><fig id="F5" position="float" orientation="portrait"><object-id xmlns:xlink="http://www.w3.org/1999/xlink" content-type="doi" xlink:type="simple">10.3897/mycokeys.127.174823.figure5</object-id><object-id xmlns:xlink="http://www.w3.org/1999/xlink" content-type="arpha" xlink:type="simple">DEFC0F69-46F5-5390-8C23-52E9A670BEFE</object-id><label>Figure 5.</label><caption><p>Distributions of species in <italic><tp:taxon-name><tp:taxon-name-part taxon-name-part-type="genus" reg="Gliophorus">Gliophorus</tp:taxon-name-part></tp:taxon-name></italic> sect. Unguinosae. <bold>A</bold>. Sequenced specimens of <italic><tp:taxon-name><tp:taxon-name-part taxon-name-part-type="genus" reg="Gliophorus">Gliophorus</tp:taxon-name-part> <tp:taxon-name-part taxon-name-part-type="species" reg="calunus">calunus</tp:taxon-name-part></tp:taxon-name></italic>; <bold>B</bold>. Sequenced specimens of <italic><tp:taxon-name><tp:taxon-name-part taxon-name-part-type="genus" reg="Gliophorus">Gliophorus</tp:taxon-name-part> <tp:taxon-name-part taxon-name-part-type="species" reg="subaromaticus">subaromaticus</tp:taxon-name-part></tp:taxon-name></italic>; <bold>C</bold>. Sequenced specimens of <italic><tp:taxon-name><tp:taxon-name-part taxon-name-part-type="genus" reg="Gliophorus">Gliophorus</tp:taxon-name-part> <tp:taxon-name-part taxon-name-part-type="species" reg="parafumosus">parafumosus</tp:taxon-name-part></tp:taxon-name></italic> and two eDNA records from GlobalFungi Database (<xref ref-type="bibr" rid="B58">Větrovský et al. 2020</xref>); <bold>D</bold>. Sequenced specimens of <italic><tp:taxon-name><tp:taxon-name-part taxon-name-part-type="genus" reg="Gliophorus">Gliophorus</tp:taxon-name-part> <tp:taxon-name-part taxon-name-part-type="species" reg="fumosus">fumosus</tp:taxon-name-part></tp:taxon-name></italic> and matching eDNA sequences at &gt; 97% identity to soil sequences from USA NEON-LTER sites (PRJNA1327291) and soil eDNA sequence records from the GlobalFungi Database. <italic><tp:taxon-name><tp:taxon-name-part taxon-name-part-type="genus" reg="Gliophorus">G.</tp:taxon-name-part> <tp:taxon-name-part taxon-name-part-type="species" reg="calunus">calunus</tp:taxon-name-part></tp:taxon-name></italic> and <italic><tp:taxon-name><tp:taxon-name-part taxon-name-part-type="genus" reg="Gliophorus">G.</tp:taxon-name-part> <tp:taxon-name-part taxon-name-part-type="species" reg="subaromaticus">subaromaticus</tp:taxon-name-part></tp:taxon-name></italic> were not detected in GlobalFungi database searches.</p></caption><graphic xmlns:xlink="http://www.w3.org/1999/xlink" xlink:href="mycokeys-127-307-g005.jpg" id="oo_1523193.jpg" position="float" orientation="portrait" xlink:type="simple"><uri content-type="original_file" xlink:type="simple">https://binary.pensoft.net/fig/1523193</uri></graphic></fig></tp:treatment-sec><ref-list><ref id="B58"><mixed-citation xmlns:xlink="http://www.w3.org/1999/xlink" xlink:type="simple">Větrovský T, Morais D, Kohout P, Lepinay C, Algora C, Hollá SA, Bahnmann BD, Bílohnědá K, Brabcová V, D’Alò F (2020) GlobalFungi, a global database of fungal occurrences from high-throughput-sequencing metabarcoding studies. Scientific Data 7: 1–14. <ext-link xlink:href="10.1038/s41597-020-0567-7" ext-link-type="doi" xlink:type="simple">https://doi.org/10.1038/s41597-020-0567-7</ext-link></mixed-citation></ref></ref-list></tp:taxon-treatment>
