# Supplementary material for: Revisions to the Gliophorus irrigatus complex (Agaricales, Hygrophoraceae, Gliophorus, section Unguinosae) including four new species, one new combination and comparisons of basidiome vs. eDNA distributions
Source: MycoKeys. 2026 Jan 29;127:307–41. doi: 10.3897/mycokeys.127.174823 (PMC12877779; doi:10.3897/mycokeys.127.174823)
Supplement: Supplementary material 2 — The final alignment and trees (ML and BI) [file mycokeys-127-307-s002.zip]

Archive with 7 entries (7 files):
- suppl_mat/IQtree.best_model.nex
- suppl_mat/IQtree.contree
- suppl_mat/IQtree.partition.txt
- suppl_mat/MB.fasta
- suppl_mat/MB_align.nex
- suppl_mat/MB_partitions.nex
- suppl_mat/mb_result.con.tre
