# Supplementary material for: Revisions to the Gliophorus irrigatus complex (Agaricales, Hygrophoraceae, Gliophorus, section Unguinosae) including four new species, one new combination and comparisons of basidiome vs. eDNA distributions
Source: MycoKeys. 2026 Jan 29;127:307–41. doi: 10.3897/mycokeys.127.174823 (PMC12877779; doi:10.3897/mycokeys.127.174823)
Supplement: Supplementary material 2 — The final alignment and trees (ML and BI) [file mycokeys-127-307-s002.zip › suppl_mat/IQtree.best_model.nex]

#nexus
begin sets;
  charset its1_its2 = 1-228  388-672;
  charset 58s = 229-387;
  charpartition mymodels =
    HKY{5.04506}+F{0.200257,0.23689,0.233021,0.329832}+G4{0.82147}: its1_its2{2.15713},
    HKY{20.8301}+F{0.278317,0.216318,0.236781,0.268584}+I{0.818447}: 58s{0.231353};
end;
