# Supplementary material for: Revisions to the Gliophorus irrigatus complex (Agaricales, Hygrophoraceae, Gliophorus, section Unguinosae) including four new species, one new combination and comparisons of basidiome vs. eDNA distributions
Source: MycoKeys. 2026 Jan 29;127:307–41. doi: 10.3897/mycokeys.127.174823 (PMC12877779; doi:10.3897/mycokeys.127.174823)
Supplement: Supplementary material 2 — The final alignment and trees (ML and BI) [file mycokeys-127-307-s002.zip › suppl_mat/IQtree.contree]

(KF291086_Gliophorus_fumosus_DJL05NC50_Holotype:0.0000024579,PQ469141_Gliophorus_fumosus_iNat193184758:0.0000024579,(Gliophorus_fumosus_iNat136883620:0.0000024579,(Gliophorus_fumosus_iNat178924890:0.0000024579,(MF665108_Gliophorus_fumosus_roots:0.0000024579,(PQ469140_Gliophorus_fumosus_iNat134364174:0.0018335727,((PQ469142_Gliophorus_fumosus_iNat181314311:0.0018414436,ON562444_Gliophorus_fumosus_MycoMap6069:0.0000024579)39:0.0000024579,(PX103270_Gliophorus_fumosus_iNat290749159:0.0000024579,(PP516736_Gliophorus_fumosus_iNat183983484:0.0035292245,(((Gliophorus_parafumosus_UDB03115324_TUE002679_soil:0.0017930291,PX093718_Gliophorus_parafumosus_NC-91:0.0000024579)100:0.0017872407,MH979262_Gliophorus_parafumosus_NAMA2017-248_Holotype:0.0000024579)100:0.0636793891,((((((Gliophorus_subaromaticus_ZAP119-Holotype:0.0000000000,OR593569_Gliophorus_subaromaticus_iNat148999043:0.0000000000):0.0000000000,PV791511_Gliophorus_subaromaticus_iNat256214946:0.0000000000):0.0000024579,PP975575_Gliophorus_subaromaticus_iNat191417805:0.0000024579)65:0.0000024579,MG926555_Gliophorus_subaromaticus_MO307719:0.0000024579)100:0.0035637532,Gliophorus_subaromaticus_iNat264128202:0.0000024579)100:0.0410892447,(OU003418_Gliophorus_sp_soil:0.0945931826,(((((((KF291084_Gliophorus_irrigatus_CFMR_DEN-21_Neotype:0.0000024579,FM208881_Gliophorus_irrigatus_H35:0.0000024579)42:0.0000024579,OZ209063_Gliophorus_irrigatus_Genome:0.0017700511)72:0.0000021487,OP538813_Gliophorus_irrigatus_2.2.817:0.0000024579)47:0.0000024641,OP538771_Gliophorus_irrigatus_vv_1:0.0000024579)58:0.0037900769,((((OP538731_Gliophorus_irrigatus_KN_307:0.0000024579,Gliophorus_irrigatus_BrigPP05b_soil_:0.0000024579)81:0.0000024579,KY807664_Gliophorus_irrigatus_EF3100:0.0000024579)53:0.0000024579,Gliophorus_irrigatus_TcoedPlot6a_soil_:0.0017818701)58:0.0000024579,OQ065395_Gliophorus_irrigatus_DJH21-52:0.0082702682)93:0.0090003731)99:0.0477843522,(((((((((((PQ822173_Gliophorus_calunus_iNat148743563:0.0000000000,Gliophorus_calunus_iNat3553433:0.0000000000):0.0000000000,Gliophorus_calunus_iNat256218784:0.0000000000):0.0000024579,Gliophorus_calunus_iNat260206232:0.0000024579)28:0.0000024579,Gliophorus_calunus_iNat192129100:0.0000024579)34:0.0000024579,Gliophorus_calunus_iNat15137380:0.0071390806)100:0.0017528644,Gliophorus_calunus_iNat253949042:0.0035339866)47:0.0000020955,OR593565_Gliophorus_calunus_iNat148430507:0.0000024579)36:0.0000020955,Gliophorus_calunus_iNat189684363:0.0000024579)78:0.0034581863,((PQ619243_Gliophorus_calunus_iNat195986180:0.0000024579,(PV520938_Gliophorus_calunus_iNat259023907:0.0000024579,iNat243481445:0.0017473505)28:0.0000024579)67:0.0035894649,PQ619233_Gliophorus_calunus_iNat194601188_Holotype:0.0000024579)89:0.0035521149)100:0.0165519533,((AY969860_Gliophorus_sp_soil:0.0000024579,iNat251773868_Gliophorus_sp_FL:0.0052778551)100:0.0084056312,UDB03112018:0.0114154943)100:0.0181594717)98:0.0024134701,(((OP220999_Gliophorus_alboviscidus_CMB54:0.0000024579,OP220998_Gliophorus_alboviscidus_DJH21_Holotype:0.0000024579)78:0.0000021040,HH-VR17:0.0000024579)100:0.0101976302,(GF_China1_Zhang17_:0.0000024579,GF_China2_Sun21_:0.0062199896)100:0.0212367946)97:0.0099557834)100:0.0407771639)86:0.0154955523,((HQ022026_Gliophorus_sp_soil:0.0301152900,MZ269231_Gliophorus_sp_iNat30847408:0.0467209798)88:0.0145928591,KY807663_Gliophorus_sciophanus_EF3099:0.9547682815)86:0.0712455201)83:0.0094935678)97:0.0181350913)91:0.0060417833)99:0.0655140344)70:0.0000943800)47:0.0018922626)37:0.0000024579)62:0.0000010266)48:0.0018325149)82:0.0018356782)55:0.0000024579);
