# Supplementary material for: Revisions to the Gliophorus irrigatus complex (Agaricales, Hygrophoraceae, Gliophorus, section Unguinosae) including four new species, one new combination and comparisons of basidiome vs. eDNA distributions
Source: MycoKeys. 2026 Jan 29;127:307–41. doi: 10.3897/mycokeys.127.174823 (PMC12877779; doi:10.3897/mycokeys.127.174823)
Supplement: Supplementary material 2 — The final alignment and trees (ML and BI) [file mycokeys-127-307-s002.zip › suppl_mat/IQtree.partition.txt]

#nexus
begin sets;
  charset its1 = 1-228;
  charset 58s = 229-387;
  charset its2 = 388-672;
end;
