# Supplementary material for: Revisions to the Gliophorus irrigatus complex (Agaricales, Hygrophoraceae, Gliophorus, section Unguinosae) including four new species, one new combination and comparisons of basidiome vs. eDNA distributions
Source: MycoKeys. 2026 Jan 29;127:307–41. doi: 10.3897/mycokeys.127.174823 (PMC12877779; doi:10.3897/mycokeys.127.174823)
Supplement: Supplementary material 2 — The final alignment and trees (ML and BI) [file mycokeys-127-307-s002.zip › suppl_mat/MB.fasta]

>KF291086_Gliophorus_fumosus_DJL05NC50_Holotype
actgaaattttgggaa--gggggga-ttagctgctggctcttttgt------gagggcatctgtgcaca----cccctttcccttaatctctcc-tctacacctgtgcaacctcctgtgggc-ttggggaaacctgggcctgcatcttg-cttc-------acacaactgtaacttatttaccagtgaatgt-ttgttgg--ctctgag-ccataaa-aataatcaatacaactttcaacaacggatctcttggctcacgcatcgatgaagaacgcagcgaaatgcgataagtagtgtgaattgcagaattcagtgaatcatcgaatctttgaacgcatcttgcgctccttggtattccgaggagcatgcctgtttgagtgtcatgaaattctcaaccc-tctgtctcccttgtggaggt----------ttggaatgtgggagtgtgccgtgtttctcgtctagagga-a-tagaggctctcctgaaatgcatcagtgaaccctgctcttctgcc-catggg-ttgttgaagctttggtttgatag-tcctttgtttgtctacaccccattgctacaac-ttgagtgccca---------cagaaagtctgggt-gtactgcag--attgttaccc--------------------ccttcttttgacact
>PQ469141_Gliophorus_fumosus_iNat193184758
actgaaattttgggaa--gggggga-ttagctgctggctcttttgt------gagggcatctgtgcaca----cccctttcccttaatctctcc-tctacacctgtgcaacctcctgtgggc-ttggggaaacctgggcctgcatcttg-cttc-------acacaactgtaacttatttaccagtgaatgt-ttgttgg--ctctgag-ccataaa-aataatcaatacaactttcaacaacggatctcttggctcacgcatcgatgaagaacgcagcgaaatgcgataagtagtgtgaattgcagaattcagtgaatcatcgaatctttgaacgcatcttgcgctccttggtattccgaggagcatgcctgtttgagtgtcatgaaattctcaaccc-tctgtctcccttgtggaggt----------ttggaatgtgggagtgtgccgtgtttctcgtctagagga-a-tagaggctctcctgaaatgcatcagtgaaccctgctcttctgcc-catggg-ttgttgaagctttggtttgatag-tcctttgtttgtctacaccccattgctacaac-ttgagtgccca---------cagaaagtctgggt-gtactgcag--attgttaccc--------------------ccttcttttgacact
>Gliophorus_fumosus_iNat136883620
actgaaattttgggaa--gggggga-ttagctgctggctcttttgt------gagggcatctgtgcaca----cccctttcccttaatctctcc-tctacacctgtgcaacctcctgtgggc-ttggggaaacctgggcctgcatcttg-cttc-------acacaactgtaacttatttaccagtgaatgt-ttgttgg--ctctgag-ccataaa-aataatcaatacaactttcaacaacggatctcttggctcacgcatcgatgaagaacgcagcgaaatgcgataagtagtgtgaattgcagaattcagtgaatcatcgaatctttgaacgcatcttgcgctccttggtattccgaggagcatgcctgtttgagtgtcatgaaattctcaaccc-tctgtctcccttgtggaggt----------ttggaatgtgggagtgtgccgtgtttctcgtctagagga-a-tagaggctctcctgaaatgcatcagtgaaccctgctcttctgcc-catggg-ttgttgaagctttggtttgatag-tcctttgtttgtctacaccccattgctacaac-ttgagtgccca---------cagaaagtctgggt-gtactgcag--attgttaccc--------------------ccttcttttgacact
>Gliophorus_fumosus_iNat178924890
actgaaattttgggaa-ggggggga-ttagctgctggctcttttgt------gagggcatctgtgcaca----cccctttcccttaatctctcc-tctacacctgtgcaacctcctgtgggc-ttggggaaacctgggcctgcatcttg-cttc-------acacaactgtaacttatttaccagtgaatgt-ttgttgg--ctctgag-ccataaa-aataatcaatacaactttcaacaacggatctcttggctcacgcatcgatgaagaacgcagcgaaatgcgataagtaatgtgaattgcagaattcagtgaatcatcgaatctttgaacgcatcttgcgctccttggtattccgaggagcatgcctgtttgagtgtcatgaaattctcaaccc-tctgtctcccttgtggaggt----------ttggaatgtgggagtgtgccgtgtttctcgtctagagga-a-tagaggctctcctgaaatgcatcagtgaaccctgctcttctgcc-catggg-ttgttgaagctttggtttgatag-tcctttgtttgtctacaccccattgctacaac-ttgagtgccca---------cagaaagtctgggt-gtactgcag--attgttaccc--------------------ccttcttttgacact
>MF665108_Gliophorus_fumosus_roots
------------------------------------------------------------------------------------------------------------------------------------------------------------------------------------------------------------------------------------------------------------------------------------------------------------------------------------------------------------------------------------------------------------------------------------------------------------------------------------------gaggctctcctgaaatgcatcagtgaaccctgctcttctgcc-catggg-ttgttgaagctttggtttgatag-tcctttgtttgtctacaccccattgctacaac-ttgagtgccca---------cagaaagtctgggt-gtactgcag--attgttaccc--------------------ccttcttttgacact
>PQ469140_Gliophorus_fumosus_iNat134364174
actgaaattttgggaagggggggga-ttagctgctggctcttttgt------gagggcatctgtgcaca----cccctttcccttaatctctcc-tctacacctgtgcaacctcctgtgggc-ttggggaaacctgggcctgcatcttg-cttc-------acacaactgtaacttatttaccagtgaatgt-ttgttgg--ctttgag-ccataaa-aataatcaatacaactttcaacaacggatctcttggctcacgcatcgatgaagaacgcagcgaaatgcgataagtaatgtgaattgcagaattcagtgaatcatcgaatctttgaacgcatcttgcgctccttggtattccgaggaggatgcctgtttgagtgtcatgaaattctcaaccc-tctgtctcccttgtggaggt----------ttggaatgtgggagtgtgccgtgtttctcgtctagagga-a-tagaggctctcctgaaatgcatcagtgaaccctgctcttctgcc-catggg-ttgttgaagctttggtttgatag-tcctttgtttgtctacaccccattgctacaac-ttgagtgccca---------cagaaagtctgggt-gtactgcag--attgttaccc--------------------ccttcttttgacact
>PQ469142_Gliophorus_fumosus_iNat181314311
actgaaattttgggaa-ggggggga-ttagctgctggctcttttgt------gagggcatctgtgcaca----cccctttcccttaatctctcc-tctacacctgtgcaacctcctgtgggc-ttggggaaacctgggcctgcatcttg-cttc-------acacaactgtaacttatttaccagtgaatgt-ttgttgg--ctttgag-ccataaa-aataatcaatacaactttcaacaacggatctcttggctcacgcatcgatgaagaacgcagcgaaatgcgataagtaatgtgaattgcagaattcagtgaatcatcgaatctttgaacgcatcttgcgctccttggtattccgaggagcatgcctgtttgagtgtcatgaaattctcaaccc-tctgtctcccttgtggaggt----------ttggaatgtgggagtgtgccgtgtttctcgtctagagga-a-tagaggctctcctgaaatgcatcagtgaaccctgctcttctgcc-catggg-ttgttgaagctttggtttgatag-tcctttgtttgtctacaccccattgctacaac-ttgagtgccca---------cagaaagtctgggt-ggactgcag--attgttaccc--------------------ccttcttttgacact
>ON562444_Gliophorus_fumosus_MycoMap6069
actgaaattttgggaa--gggggga-ttagctgctggctcttttgt------gagggcatctgtgcaca----cccctttcccttaatctctcc-tctacacctgtgcaacctcctgtgggc-ttggggaaacctgggcctgcatcttg-cttc-------acacaactgtaacttatttaccagtgaatgt-ttgttgg--ctttgag-ccataaa-aataatcaatacaactttcaacaacggatctcttggctcacgcatcgatgaagaacgcagcgaaatgcgataagtaatgtgaattgcagaattcagtgaatcatcgaatctttgaacgcatcttgcgctccttggtattccgaggagcatgcctgtttgagtgtcatgaaattctcaaccc-tctgtctcccttgtggaggt----------ttggaatgtgggagtgtgccgtgtttctcgtctagagga-a-tagaggctctcctgaaatgcatcagtgaaccctgctcttctgcc-catggg-ttgttgaagctttggtttgatag-tcctttgtttgtctacaccccattgctacaac-ttgagtgccca---------cagaaagtctgggt-gtactgcag--attgttaccc--------------------ccttcttttgacact
>PX103270_Gliophorus_fumosus_iNat290749159
actgaaattttgggaa-ggggggga-ttagctgctggctcttttgt------gagggcatctgtgcaca----ccccwttcccttaatctctcc-tctacacctgtgcaacctcctgtgggc-ttggggaaacctgggcctgcatcttg-cttc-------acacaactgtaacttattyaccagtgaatgt-ttgttgg--ctttgag-ccataaa-aataatcaatacaactttcaacaacggatctcttggctcacgcatcgatgaagaacgcagcgaaatgcgataagtaatgtgaattgcagaattcagtgaatcatcgaatctttgaacgcaycttgcgctccttggtattccgaggagcatgcctgtttgagtgtcatgaaattctcaaccc-tctgtctcccttgtggaggt----------ttggaatgtgggagtgtgccgtgtttctcgtctarrgga-a-tagaggctctcctgaaatgcatcagtgaaccctgctcttctgcc-catggg-ttgttgaagctttggtttgatag-tcctttgtttgtctacaccccattgctacaac-ttgagtgccca---------cagaaagtctgggt-gtactgcag--attgttacyc--------------------ccttcttttgacact
>PP516736_Gliophorus_fumosus_iNat183983484
actgaaattttgggaa--gggggga-ttagctgctggctcttttgt------gagggcatctgtgcaca----cccctttcccttaatctctcc-tctacacctgtgcaacctcctgtgggc-ttggggaaacctgggcctgcatcttg-cttc-------acacaactgtaacttatttaccagtgaatgt-ttgttgg--ctttgag-ccataaa-aataatcaatacaactttcaacaacggatctcttggctcacgcatcgatgaagaacgcagcgaaatgcgataagtaatgtgaattgcagaattcagtgaatcatcgaatctttgaacgcaccttgcgctccttggtattccgaggagcatgcctgtttgagtgtcatgaaattctcaaccc-tctgtctcccttgtggaggt----------ttggaatgtgggagtgtgccgtgtttctcgtctaaggga-a-tagaggctctcctgaaatgcatcagtgaaccctgctcttctgcc-catggg-ttgttgaagctttggtttgatag-tcctttgtttgtctacaccccattgctacaac-ttgagtgccca---------cagaaagtctgggt-gtactgcag--attgttaccc--------------------ccttcttttgacact
>Gliophorus_parafumosus_UDB03115324_TUE002679_soil
actgaaatttt---gggaaggagga-ttcgttgctggccctttttg------gagggcatctgtgcaca----ccct--tccctcaattcctcc-tatacacctgtgcaacctcctgtgggc-ttggggaaacctgggcctgcatcttg-cttt-----acacacaactgt-acatatttcctagtgaatgctttgttggctctttgag-ccat-aa-aataattaatacaactttcaacaacggatctcttggctcacgcatcgatgaagaacgcagcgaaatgcgataagtaatgtgaattgcagaattcagtgaatcatcgaatctttgaacgcaccttgcgctccttggtattccgaggagcatgcctgtttgagtgtcatgaaattctcaaccc-tccgtctccttg-cggagac-tt---ggtgttggaatgtgggagtgtgccgtgttccc--ttcttaggg-a-ccgaggctctcctgaaatgcatcagtgaacccagct-ttctgct-ctgggg-ttgtt-gagctttggtttgatag-tcctttgtttgtctacaccccattgctacaac-tcgaatgcctc-atgaaccatggagagtctggacgggactgcag--attgttcc-----------------------cctcctttgaca--
>PX093718_Gliophorus_parafumosus_NC-91
actgaaatttt---gggaaggagga-ttcgttgctggccctttttg------gagggcatctgtgcaca----ccct--tccctcaattcctcc-tatacacctgtgcaacctcctgtgggc-ttggggaaacctgggcctgcatcttg-cttt-----acacacaactgt-acatatttcctagtgaangctttgttggctctttgag-ccat-aa-aataattaatacaactttcaacaacggatctcttggctcacgcatcgatgaagaacgcagcgaaatgcgataagtaatgtgaattgcagaattcagtgaatcatcgaatctttgaacgcaccttgcgctccttggtattccgaggagcatgcctgtttgagtgtcatgaaattctcaaccc-tccgtctccttg-cggagac-tt---ggtgttggaatgtgggagtgtgccgtgttccc--ttcttaggg-a-ccgaggctctcctgaaatgcatcagtgaacccagct-ttctgct-ctgggg-ttgtt-gagctttggtttgatag-tcctttgtttgtctacaccccattgctacaac-tcgaatgcctc-atgaaccatggagagtctggacgggactgcag--attgttcc-----------------------cctcttttgacact
>MH979262_Gliophorus_parafumosus_NAMA2017-248_Holotype
actgaaatttt---gggaaggagga-ttcgttgctggccctttttg------gagggcatctgtgcaca----ccct--tccctcaattcctcc-tatacacctgtgcaacctcctgtgggc-ttggggaaacctgggcctgcatcttg-cttt-----acacacaactgt-acatatttcctagtgaatgctttgttggctctttgag-ccat-aa-aataattaatacaactttcaacaacggatctcttggctcacgcatcgatgaagaacgcagcgaaatgcgataagtaatgtgaattgcagaattcagtgaatcatcgaatctttgaacgcaccttgcgctccttggtattccgaggagcatgcctgtttgagtgtcatgaaattctcaaccc-tctgtctccttgccggagac-tt---ggtgttggaatgtgggagtgtgccgtgttccc--ttcttaggg-a-ccgaggctctcctgaaatgcatcagtgaacccagct-ttctgct-ctgggg-ttgtt-gagctttggtttgatag-tcctttgtttgtctacaccccattgctacaac-tcgaatgcctc-atgaaccatggagagtctggacgggactgcag--attgttcc-----------------------cctcttttgacact
>Gliophorus_subaromaticus_ZAP119-Holotype
actgaaatttt---aggga-ggggg-tttgctgctggccc-ctttg------aggggcatctgtgcaca----tccc--tcccttaattcctccttatacacctgtgcaacctcctgtgggc-ttggggaaacctgggcctgcattttg-cttc-----acacacaactgt-acataattaccactgaatgc-ttgttggctctctgag-ccacaaa-aataattaatacaactttcaacaacggatctcttggctcacgcatcgatgaagaacgcagcgaaatgcgataagtaatgtgaattgcagaattcagtgaatcatcgaatctttgaacgcaccttgcgctccttggtattccgaggagcatgcctgtttgagtgtcatgaaattctcagccc-tctgtctccttg-tggagtc-attgaggtgttggaaagtgggagtgtgccgtgttccc--tttcgaggg-a-tagaagctctcctgaaatgcatcagtgaacccagct-ttctacc-ctgggg-ttgtt-gagctttggtttgatag-tcctctgtttgtctacaccccattgctacaac-tcgagtgccct-ggaaactttggaatgtctgggt-gtactgcag--attgttcc--ccctctgggactctctactaccctcttttgacact
>PP975575_Gliophorus_subaromaticus_iNat191417805
actgaaatttt---aggga-ggggg-tttgctgctggccc-ctttg------aggggcatctgtgcaca----tccc--tcccttaattcctccttatacacctgtgcaacctcctgtgggc-ttggggaaacctgggcctgcattttg-cttc-----acacacaactgt-acataattaccactgaatgc-ttgttggctctctgag-ccacaaa-aataattaatacaactttcaacaacggatctcttggctcacgcatcgatgaagaacgcagcgaaatgcgataagtaatgtgaattgcagaattcagtgaatcatcgaatctttgaacgcaccttgcgctccttggtattccgaggagcatgcctgtttgagtgtcatgaaattctcagccc-tctgtctccttg-tggagtc-attgaggtgttggaaagtgggagtgtgccgtgttccc--tttcgaggg-a-tagaagctctcctgaaatgcatcagtgaacccagct-ttctacc-ctgggg-ttgtt-gagctttggtttgatag-tcctctgtttgtctacaccccattgctacaac-tcgagtgccct-ggaaactttggaatgtctgggt-gtactgcag--attgttcc--ccctctgggactctctactaccctcttttgacact
>PV791511_Gliophorus_subaromaticus_iNat256214946
actgaaatttt---aggga-ggggg-tttgctgctggccc-ctttg------aggggcatctgtgcaca----tccc--tcccttaattcctccttatacacctgtgcaacctcctgtgggc-ttggggaaacctgggcctgcattttg-cttc-----acacacaactgt-acataattaccactgaatgc-ttgttggctctctgag-ccacaaa-aataattaatacaactttcaacaacggatctcttggctcacgcatcgatgaagaacgcagcgaaatgcgataagtaatgtgaattgcagaattcagtgaatcatcgaatctttgaacgcaccttgcgctccttggtattccgaggagcatgcctgtttgagtgtcatgaaattctcagccc-tctgtctccttg-tggagtc-attgaggtgttggaaagtgggagtgtgccgtgttccc--tttcgaggg-a-tagaagctctcctgaaatgcatcagtgaacccagct-ttctacc-ctgggg-ttgtt-gagctttggtttgatag-tcctctgtttgtctacaccccattgctacaac-tcgagtgccct-ggaaactttggaatgtctgggt-gtactgcag--attgttcc--ccctctgggactctctactaccctcttttgacact
>OR593569_Gliophorus_subaromaticus_iNat148999043
actgaaatttt---aggga-ggggg-tttgctgctggccc-ctttg------aggggcatctgtgcaca----tccc--tcccttaattcctccttatacacctgtgcaacctcctgtgggc-ttggggaaacctgggcctgcattttg-cttc-----acacacaactgt-acataattaccactgaatgc-ttgttggctctctgag-ccacaaa-aataattaatacaactttcaacaacggatctcttggctcacgcatcgatgaagaacgcagcgaaatgcgataagtaatgtgaattgcagaattcagtgaatcatcgaatctttgaacgcaccttgcgctccttggtattccgaggagcatgcctgtttgagtgtcatgaaattctcagccc-tctgtctccttg-tggagtc-attgaggtgttggaaagtgggagtgtgccgtgttccc--tttcgaggg-a-tagaagctctcctgaaatgcatcagtgaacccagct-ttctacc-ctgggg-ttgtt-gagctttggtttgatag-tcctctgtttgtctacaccccattgctacaac-tcgagtgccct-ggaaactttggaatgtctgggt-gtactgcag--attgttcc--ccctctgggactctctactaccctcttttgacact
>MG926555_Gliophorus_subaromaticus_MO307719
---------------------gggg-tttgctgctggccc-ctttg------aggggcatctgtgcaca----tccc--tcccttaattcctccttatacacctgtgcaacctcctgtgggc-ttggggaaacctgggcctgcattttg-cttc-----acacacaactgt-acataattaccactgaatgc-ttgttggctctctgag-ccacaaa-aataattaatacaactttcaacaacggatctcttggctcacgcatcgatgaagaacgcagcgaaatgcgataagtaatgtgaattgcagaattcagtgaatcatcgaatctttgaacgcaccttgcgctccttggtattccgaggagcatgcctgtttgagtgtcatgaaattctcagccc-tctgtctccttg-tggagtc-attgaggtgttggaaagtgggagtgtgccgtgttccc--tttcgaggg-a-tagaagctctcctgaaatgcatcagtgaacccagct-ttctacc-ctgggg-ttgtt-gagctttggtttgatag-tcctctgtttgtctacaccccattgctacaac-tcgagtgccct-ggaaactttggaatgtctgggt-gtactgcag--attgttcc--ccctctgggactctctactaccctcttttgacact
>Gliophorus_subaromaticus_iNat264128202
actgaaatttt---agggaggggg--tttgctgctggccccttt-------gaggggcatctgtgcaca----tccc--tcccttaattcctccttatacacctgtgcaacctcctgtgggc-ttggggaaacctgggcctgcattttg-cttc-----acacacaactgt-acataattaccactgaatgc-ttgttggctctctgag-ccacaaa-aataattaatacaactttcaacaacggatctcttggctcacgcatcgatgaagaacgcagcgaaatgcgataagtaatgtgaattgcagaattcagtgaatcatcgaatctttgaacgcaccttgcgctccttggtattccgaggagcatgcctgtttgagtgtcatgaaattctcagccc-tctgtctcc-ttgtggagtc-attgaggtgttggaaagtgggagtgtgccgtgttccc--tttcgaggg-a-tagaagctctcctgaaatgcatcagtgaacccagct-ttctacc-ctgggg-ttgtt-gagctttggtttgatag-tcctctgtttgtctacaccccattgctacaac-tcgagtgccct-ggaaactttggaatgtctgggt-gtactgcag--attgttcc--ccctctgggactctctactaccctcttttgacact
>OU003418_Gliophorus_sp_soil
--------------------------------------------------------------------------------------------------------------------------------------------------------------------------------------------------------------------------------------------------------------------------------------------------------------------------------------------aacgcatcttgcgctccttggtatcccgaggagcatgcctgtttgagtgtcatgaaattctcaaccc-tctgtctcctct-tagaggc-ctttggtgtttggaatgtgggagtgtgccgttgttcc---ttcaaggg-a-tagaggctctcctgaaatgcatcagtaaacccagct-ttctgtc-ttaggg-ttgttgaagctttggtttgatag-tcctctgtctgtctatgtcccattgctccaac-tagagtacccc-aaaaactttggactgtctggat-gtactgcag--attact------------------------ctcctttttgacact
>KF291084_Gliophorus_irrigatus_CFMR_DEN-21_Neotype
actgaaatttt---ggggaggaggc-tttgctgctggccctttt--------gggggcatctgtgcaca----ctcc--tcccttaattcctcc-tatacacctgtgcaacctcctgtgggctttggggaaacctgggcctgcatcttg-tttc-----acacacaactgt-acatatttacctatgaatgc-ttgttggctctttgagcccataaaatataatcaatacaactttcaacaacggatctcttggctcacgcatcgatgaagaacgcagcgaaatgcgataagtaatgtgaattgcagaattcagtgaatcatcgaatctttgaacgcaccttgcgctccttggtattccgaggagcatgcctgtttgagtgtcatgaaattctcaaccctattttcttccttgtgg-agg--cttgggtgttggaatgtgggagtgtgccgtgttccc--tttcgaggg-a-tagaggctctcctgaaatgcataagtgaatccagct-ttctgcctttgggg-ttgttgaagctttggtttgatag-tcctctgtttgtctatgtgccattgctgcaac-tcgagtgccct-agaagctttagaatgcctggat-gtactgccattgctcccct----------------------cttctttttgacact
>FM208881_Gliophorus_irrigatus_H35
----------------------------------------------------------------------------------cttaattcctcc-tatacacctgtgcaacctcctgtgggctttggggaaacctgggcctgcatcttg-tttc-----acacacaactgt-acatatttacctatgaatgc-ttgttggctctttgagcccataaaatataatcaatacaactttcaacaacggatctcttggctcacgcatcgatgaagaacgcagcgaaatgcgataagtaatgtgaattgcagaattcagtgaatcatcgaatctttgaacgcaccttgcgctccttggtattccgaggagcatgcctgtttgagtgtcatgaaattctcaaccctattttcttccttgtgg-agg--cttgggtgttggaatgtgggagtgtgccgtgttccc--tttcgaggg-a-tagaggctctcctgaaatgcataagtgaatccagct-ttctgcctttgggg-ttgttgaagctttggtttgatag-tcctctgtttgtctatgtgccattgctgcaac-tcgagtgccct-agaagctttagaatgcctggat-gtactgccattgctcccct----------------------cttctttttgacact
>OZ209063_Gliophorus_irrigatus_Genome
actgaaatttt---ggggaggaggc-tttgctgctggccctttt--------gggggcatctgtgcaca----ctcc--tcccttaattcctcc-tatacacctgtgcaacctcctgtgggctttggggaaacctgggcctgcatcttg-tttc-----acacacaactgt-acatatttacctatgaatgc-ttgttggctctttgagcccataaaatataatcaatacaactttcaacaacggatctcttggctcacgcatcgatgaagaacgcagcgaaatgcgataagtaatgtgaattgcagaattcagtgaatcatcgaatctttgaatgcaccttgcgctccttggtattccgaggagcatgcctgtttgagtgtcatgaaattctcaaccctattttcttccttgtgg-agg--cttgggtgttggaatgtgggagtgtgccgtgttccc--tttcgaggg-a-tagaggctctcctgaaatgcataagtgaatccagct-ttctgcctttgggg-ttgttgaagctttggtttgatag-tcctctgtttgtctatgtgccattgctgcaac-tcgagtgccct-agaagctttagaatgcctggat-gtactgccattgctcccct----------------------cttctttttgacact
>OP538813_Gliophorus_irrigatus_2.2.817
actgaaatttt---ggggaggaggc-tttgctgctggccctttt--------gggggcatctgtgcaca----ctcc--tcccttaattcctcc-tatacacctgtgcaacctcctgtgggctttggggaaacctgggcctgcatcttg-tttc-----acacacaactgt-acatatttacctatgaatgc-ttgttggctctttgagcccataaaatataatcaatacaactttcaacaacggatctcttggctcacgcatcgatgaagaacgcagcgaaatgcgataagtaatgtgaattgcagaattcagtgaatcatcgaatytttgaacgcaccttgcgctccttggtattccgaggagcatgcctgtttgagtgtcatgaaattctcaaccctattktcttccttgtgg-agg--cttgggtgttggaatgtgggagtgtgccgtgttccc--tttcgaggg-a-tagaggctctcctgaaatgcatmagtgaatcnrgct-ttctgcctttgggg-ttgttgaagctttggtttgatag-tcctctgtttgtctatgtgccattgctgcaac-tygagtgccct-agaagctttagaatgcctggat-gtactgccattgctmccct----------------------cttctttttgacac-
>OP538771_Gliophorus_irrigatus_vv_1
actgaaatttt---ggggaggaggc-tttgctgctggccctttt--------gggggcatctgtgcaca----ctcc--tcccttaattcctcc-tatacacctgtgcaacctcctgtgggctttggggaaacctgggcctgcatcttg-tttc-----acacacaactgt-acatatttacctatgaatgc-ttgttggctctttgag-ccataaaatataatcaatacaactttcaacaacggatctcttggctcaygcatcgatgaagaacgcagcgaaatgcgataagtaatgtgaattgcagaattcagtgaatcatcgaatytttgaacgcaccttgcgctccttggtattccgaggagcatgcctgtttgagtgtcatgaaattctcaaccctattktcttccttgtgg-agg--cttgggtgttggaatgtgggagtgtgccgtgttccc--tttcgaggg-a-tagaggctctcctgaaatgcatmagtgaatcyrgct-ttytgcctttgggg-ttgttgaagctttggtttgatag-tcctctgtttgtctatgtgccattgctgcaac-tygagtgccct-agaagctttagaatgcctggat-gtactgccattgctmccct----------------------cttctttttgacact
>OP538731_Gliophorus_irrigatus_KN_307
actgaaatttt---ggggaggaggc-tttgctgctggccctttt--------gggggcatctgtgcaca----ctcc--tcccttaattcctcc-tatacacctgtgcaacctcctgtgggctttggggaaacctgggcctgcatcttg-tttc-----acacacaactgt-acatatttacctatgaatgc-ttgttggctctttgag-ccataaaatataatcaatacaactttcaacaacggatctcttggctcacgcatcgatgaagaacgcagcgaaatgcgataagtaatgtgaattgcagaattcagtgaatcatcgaatttttgaacgcaccttgcgctccttggtattccgaggagcatgcctgtttgagtgtcatgaaattctcaaccctattgtcttccttgtgg-agg--cttgggtgttggaatgtgggagtgtgccgtgttccc--tttcgaggg-a-tagaggctctcctgaaatgcatcagtgaatctggct-ttctgcctttgggg-ttgttgaagctttggtttgatag-tcctctgtttgtctatgtgccattgctgcaac-ttgagtgccct-agaagctttagaatgcctggat-gtactgccattgctaccct----------------------cttctttttgacact
>Gliophorus_irrigatus_BrigPP05b_soil?
actgaaatttt---ggggaggaggc-tttgctgctggccctttt--------gggggcatctgtgcaca----ctcc--tcccttaattcctcc-tatacacctgtgcaacctcctgtgggctttggggaaacctgggcctgcatcttg-tttc-----acacacaactgt-acatatttacctatgaatgc-ttgttggctctttgag-ccataaaatataatcaatacaactttcaacaacggatctcttggctcacgcatcgatgaagaacgcagcgaaatgcgataagtaatgtgaattgcagaattcagtgaatcatcgaatttttgaacgcaccttgcgctccttggtattccgaggagcatgcctgtttgagtgtcatgaaattctcaaccctattgtcttccttgtgg-agg--cttgggtgttggaatgtgggagtgtgccgtgttccc--tttcgaggg-a-tagaggctctcctgaaatgcatcagtgaatctggct-ttctgcctttgggg-ttgttgaagctttggtttgatag-tcctctgtttgtctatgtgccattgctgcaac-ttgagtgccct-agaagctttagaatgcctggat-gtactgccattgctaccct----------------------cttctttttgacact
>KY807664_Gliophorus_irrigatus_EF3100
actgaaatttt---ggggaggaggc-tttgctgctggccctttt--------gggggcatctgtgcaca----ctcc--tcccttaattcctcc-tatacacctgtgcaacctcctgtgggctttggggaaacctgggcctgcatcttg-tttc-----acacacaactgt-acatatttacctatgaatgc-ttgttggctctttgag-ccataaaatataatcaatacaactttcaacaacggatctcttggctcacgcatcgatgaagaacgcagcgaaatgcgataagtaatgtgaattgcagaattcagtgaatcatcgaatttttgaacgcaccttgcgctccttggtattccgaggagcatgcctgtttgagtgtcatgaaattctcaaccctattgtcttccttgtgg-agg--cttgggtgttggaatgtgggagtgtgccgtgttccc--tttcgaggg-a-tagaggctctcctgaaatgcatcagtgaatctggct-ttctgcctttgggg-ttgttgaagctttggtttgatag-tcctctgtttgtctatgtgccattgctgcaac-ttgagtgccct-agaagctttagaatgcctggat-gtactgccattgctaccct----------------------cttctttttg-----
>Gliophorus_irrigatus_TcoedPlot6a_soil?
actg-aatttt---ggggaggaggc-tttgctgctggccctttt--------gggggcatctgtgcaca----ctcc--tcccttaattcctcc-tatacacctgtgcaacctcctgtgggctttggggaaacctgggcctgcatcttg-tttc-----acacacaactgt-acatatttacctatgaatgc-ttgttggctctttgag-ccataaaatataatcaatacaactttcaacaacggatctcttggctcacgcatcgatgaagaacgcagcgaaatgcgataagtaatgtgaattgcagaattcagtgaatcatcgaatttttgaacgcaccttgcgctccttggtattccgaggagcatgcctgtttgagtgtcatgaaattctcaaccctattgtcttccttgtgg-agg--cttgggtgttggaatgtgggagtgtgccgtgttccc--tttcgaggg-a-tagaggctctcctgaaatgcatcagtgaatctggct-ttctgcctttgggg-ttgttgaagctttggtttgatagttcctctgtttgtctatgtgccattgctgcaac-ttgagtgccctaaaaagctttagaatgcctggat-gtactgccattgctaccct----------------------cttctttttgacact
>OQ065395_Gliophorus_irrigatus_DJH21-52
----------------ggaggaggc-tttgctgctggccctttt--------gggggcatctgtgcaca----ctcc--tcccttaattcctcc-tatacacctgtgcaacctcctgtgggctttggagaaacctgggcctgcatcttg-tttc-----acacacaactgt-acatatttacctatgaatgc-ttgttggctctttgag-ccataaaatataatcaatacaactttcaacaacggatctcttggctcacgcatcgatgaagaacgcagcgaaatgcgataagtaatgtgaattgcagaattcagtgaatcatcgaatttttgaacgcaccttgtgctccttggtattccgaggagcatgcctgtttgagtgtcatgaaattctcaaccctattgtcttccttgggn-nnc--cttgggtgttggaatgtgggagtgtgccgtgttccc--tttcgaggg-a-tagaggctctcctgaaatgcatcagtgaatctggct-ttctgcctttgggg-ttgttgaagctttggtttgatag-tcctctgtttgtctatgtgccattgctgcaac-ttgagtgccct-agaagctttagaatgcctggat-gta-----------------------------------------------------
>PQ822173_Gliophorus_calunus_iNat148743563
actgaaaattt---ggggaggaggc-tttgctgctggcccttttta------gggggcatctgtgcaca----ctcc--tcccttaattcctct-tatacacctgtgcaacctcctgtgggc-ttggggaaacctgagcctgcatcttt-gttccac--acacacaactgt-atatatttgccagtgaatgc-ttcttggctctttgag-ccataaa-aataattaatacaactttcaacaacggatctcttggctcacgcatcgatgaagaacgcagcgaaatgcgataagtaatgtgaattgcagaattcagtgaatcatcgaatctttgaacgcaccttgtgctccctggtattctggggagcatgcctgtttgagtgtcatgaaattctcaacttccatgtcttccttttggaagg-ccttgggtgttggaatgtgggagtgtgccatgtttcc--tttcgaggg-accagaggctctcctgaaatgcataagtgaatccagct-ttctgcc-ctgggg-ttgttgaagctttggtttgatag-tcctctatttgtctatgtcccattgctacaac-aagagtgccac-agaaaccttagaatgtctgggtggtactgcag--atttgcac----------------------ctcctttttgacact
>Gliophorus_calunus_iNat260206232
actgaaaattt---ggggaggaggc-tttgctgctggcccttttta------gggggcatctgtgcaca----ctcc--tcccttaattcctct-tatacacctgtgcaacctcctgtgggc-ttggggaaacctgagcctgcatcttt-gttccac--acacacaactgt-atatatttgccagtgaatgc-ttcttggctctttgag-ccataaa-aataattaatacaactttcaacaacggatctcttggctcacgcatcgatgaagaacgcagcgaaatgcgataagtaatgtgaattgcagaattcagtgaatcatcgaatctttgaacgcaccttgtgctccctggtattctggggagcatgcctgtttgagtgtcatgaaattctcaacttccatgtcttccttttggaagg-ccttgggtgttggaatgtgggagtgtgccatgtttcc--tttcgaggg-accagaggctctcctgaaatgcataagtgaatccagct-ttctgcc-ctgggg-ttgttgaagctttggtttgatag-tcctctatttgtctatgtcccattgctacaac-aagagtgccac-agaaaccttagaatgtctgggtggtactgcag--atttgcac----------------------ctcctttttgacact
>Gliophorus_calunus_iNat256218784
actgaaaattt---ggggaggaggc-tttgctgctggcccttttta------gggggcatctgtgcaca----ctcc--tcccttaattcctct-tatacacctgtgcaacctcctgtgggc-ttggggaaacctgagcctgcatcttt-gttccac--acacacaactgt-atatatttgccagtgaatgc-ttcttggctctttgag-ccataaa-aataattaatacaactttcaacaacggatctcttggctcacgcatcgatgaagaacgcagcgaaatgcgataagtaatgtgaattgcagaattcagtgaatcatcgaatctttgaacgcaccttgtgctccctggtattctggggagcatgcctgtttgagtgtcatgaaattctcaacttccatgtcttccttttggaagg-ccttgggtgttggaatgtgggagtgtgccatgtttcc--tttcgaggg-accagaggctctcctgaaatgcataagtgaatccagct-ttctgcc-ctgggg-ttgttgaagctttggtttgatag-tcctctatttgtctatgtcccattgctacaac-aagagtgccac-agaaaccttagaatgtctgggtggtactgcag--atttgcac----------------------ctcctttttgacact
>Gliophorus_calunus_iNat192129100
actgaaaattt---ggggaggaggcttttgctgctggcccttttta------gggggcatctgtgcaca----ctcc--tcccttaattcctct-tatacacctgtgcaacctcctgtgggc-ttggggaaacctgagcctgcatcttt-gttccac--acacacaactgt-atatatttgccagtgaatgc-ttcttggctctttgag-ccataaa-aataattaatacaactttcaacaacggatctcttggctcacgcatcgatgaagaacgcagcgaaatgcgataagtaatgtgaattgcagaattcagtgaatcatcgaatctttgaacgcaccttgtgctccctggtattctggggagcatgcctgtttgagtgtcatgaaattctcaacttccatgtcttccttttggaagg-ccttgggtgttggaatgtgggagtgtgccatgtttcc--tttcgaggg-accagaggctctcctgaaatgcataagtgaatccagct-ttctgcc-ctgggg-ttgttgaagctttggtttgatag-tcctctatttgtctatgtcccattgctacaac-aagagtgccac-agaaaccttagaatgtctgggtggtactgcag--atttgcac----------------------ctcctttttgacact
>Gliophorus_calunus_iNat3553433
actgaaaattt---ggggaggaggc-tttgctgctggcccttttta------gggggcatctgtgcaca----ctcc--tcccttaattcctct-tatacacctgtgcaacctcctgtgggc-ttggggaaacctgagcctgcatcttt-gttccac--acacacaactgt-atatatttgccagtgaatgc-ttcttggctctttgag-ccataaa-aataattaatacaactttcaacaacggatctcttggctcacgcatcgatgaagaacgcagcgaaatgcgataagtaatgtgaattgcagaattcagtgaatcatcgaatctttgaacgcaccttgtgctccctggtattctggggagcatgcctgtttgagtgtcatgaaattctcaacttccatgtcttccttttggaagg-ccttgggtgttggaatgtgggagtgtgccatgtttcc--tttcgaggg-accagaggctctcctgaaatgcataagtgaatccagct-ttctgcc-ctgggg-ttgttgaagctttggtttgatag-tcctctatttgtctatgtcccattgctacaac-aagagtgccac-agaaaccttagaatgtctgggtggtactgcag--atttgcac----------------------ctcctttttgacact
>Gliophorus_calunus_iNat15137380
actgaaaattt---ggggaggaggc-tttgctgctggcccttttta------gggggcatctgtgcaca----ctcc--tcccttaattcctct-tatacacctgtgcaacctcctgtgggc-ttggggaaacctgagcctgcatcttt-gttccac--acacacaactgt-atatatttgccagtgaatgc-ttcttggctctttgag-ccataaa-aataattaatacaactttcaacaacggatctcttggctcacgcatcgatgaagaacgcagcgaaatgcgataagtaatgtgaattgcagaattcagtgaatcatcgaatctttgaacgcaccttgtgctccctggtattctggggagcatgcctgtttgagtgtcatgaaattctcaacttccatgtcttccttttggaaggcccttgggggttggaatgtgggagtgtcccatgtttcc--tttggaggg-c-cagaggctctcctgaaatgcataagtgaatccagct-ttctgcc-ctgggg-ttgttgaagctttggtttgatag-tcctctatttgtctatgtcccattgctacaac-aagagtgccac-agaaaccttagaatgtctgggtggtactgcag--atttgcac----------------------ctcctttttgacact
>OR593565_Gliophorus_calunus_iNat148430507
actgaaaattt---ggggaggaggc-tttgctgctggcccttttta------gggggcatctgtgcaca----ctcc--tcccttaattcctct-tatacacctgtgcaacctcctgtgggc-ttggggaaacctgagcctgcatcttt-gttccac--acacacaactgt-atatatttgccagtgaatgc-ttcttggctctttgag-ccataaa-aataattaatacaactttcaacaacggatctcttggctcacgcatcgatgaagaacgcagcgaaatgcgataagtaatgtgaattgcagaattcagtgaatcatcgaatctttgaacgcaccttgtgctccctggtattctggggagcatgcctgtttgagtgtcatgaaattctcaacttccatgtcttccttttggaagg-ccttgggtgttggaatgtgggagtgtgccatgtttcc--tttcgaggg-accagaggctctcctgaaatgcataagtgaatccagct-ttctgcc-ctgggg-ttgttgaagctttggtttgatag-tcctctatttgtctatgtcccattgctacaac-aagagtgcccc-agaaaccttagaatgtctgggtggtactgcag--atttgcac----------------------ctcctttttgacact
>Gliophorus_calunus_iNat189684363
--------------------------------gctggcccttttta------gggggcatctgtgcaca----ctcc--tcccttaattcctct-tatacacctgtgcaacctcctgtgggc-ttggggaaacctgagcctgcatcttt-gttccac--acacacaactgt-atatatttgccagtgaatgc-ttcttggctctttgag-ccataaa-aataattaatacaactttcaacaacggatctcttggctcacgcatcgatgaagaacgcagcgaaatgcgataagtaatgtgaattgcagaattcagtgaatcatcgaatctttgaacgcaccttgtgctccctggtattctggggagcatgcctgtttgagtgtcatgaaattctcaacttccatgtcttccttttggaagg-ccttgggtgttggaatgtgggagtgtgccatgtttcc--tttcgaggg-a-cagaggctctcctgaaatgcataagtgaatccagct-ttctgcc-ctgggg-ttgttgaagctttggtttgatag-tcctctatttgtc--tgtcccattgctacaac-aagagtgcccc-agaaaccttagaatgtctgggtggtactgcag--atttgcac----------------------ctcctttttgacact
>Gliophorus_calunus_iNat253949042
actgaaaattt---ggggaggaggc-tttgctgctggcccttttta------gggggcatctgtgcaca----ctcc--tcccttaattcctct-tatacacctgtgcaacctcctgtgggc-ttggggaaacctgagcctgcatcttttgttccac--acacacaactgt-atatatttgccagtgaatgc-ttcttggctctttgag-ccataaa-aataattaatacaactttcaacaacggatctcttggctcacgcatcgatgaagaacgcagcgaaatgcgataagtaatgtgaattgcagaattcagtgaatcatcgaatctttgaacgcaccttgtgctccctggtattctggggagcatgcctgtttgagtgtcatgaaattctcaacttccatgtcttccttttggaagg-ccttgggtgttggaatgtgggagtgtgccatgtttcc--tttcggggg-a-cagaggctctcctgaaatgcataagtgaatccagct-ttctgcc-ctgggg-tcgttgaagctttggtttgatag-tcctctatttgtctatgtcccattgctacaac-aagagtgcccc-agaaaccttagaatgtctgggtggtactgcag--atttgcac----------------------ctcctttttgacact
>PQ619243_Gliophorus_calunus_iNat195986180
actgaaaattt---ggggaggaggc-tttgctgctggcccttttta-----ggggggcatctgtgcaca----ctcc--tcccttaattcctct-tatacacctgtgcaacctcctgtgggc-ttggggaaacctgagcttgcatcttt-gttccac--acacacaacttt-atatatttgccagtgaatgc-ttcttggctctttgag-ccataaa-aataattaatacaactttcaacaacggatctcttggctcacgcatcgatgaagaacgcagcgaaatgcgataagtaatgtgaattgcagaattcagtgaatcatcgaatttttgaacgcaccttgtgctccctggtattctggggagcatgcctgtttgagtgtcatgaaattctcaacttccatgtcttccttttggaagg-ccttgggtgttggaatgtgggagtgtgccatgtttcc--tttcgaggg-a-cagaggctctcctgaaatgcataagtgaatccagct-ttctgcc-ctgggg-ttgttgaagctttggtttgatag-tcctctgtttgtctatgtcccattgctacaac-aagagtgcccc-agaaaccttggaatgtctgggtggtactgcag--atttgcac----------------------cttctttttgacact
>PV520938_Gliophorus_calunus_iNat259023907
actgaaaattt---ggggaggaggc-tttgctgctggcccttttta-----rgggggcatctgtgcaca----ctcc--tcccttaattcctct-tatacacctgtgcaacctcctgtrggc-ttggggaaacctgagcytgcatcttt-gttccac--acacacaactkt-atatatttgccagtgaatgc-ttcttggctctttgag-ccataaa-aataattaatacaactttcaacaacggatctcttggctcacgcatcgatgaagaacgcagcgaaatgcgataagtaatgtgaattgcagaattcagtgaatcatcgaatytttgaacgcaccttgtgctccctggtattctggggagcatgcctgtttgagtgtcatgaaattctcaacttccatgtcttccttttggaagg-ccttgggtgttggaatgtgggagtgtgccatgtttcc--tttcgaggg-a-cagaggctctcctgaaatgcayaagtgaatccagct-ttctgcc-ctgggg-ttgttgaagctttggtttgatag-tcctctrtttgtctatgtcccattgctacaac-aagagtgcccc-agaaaccttrgaatgtctgggtggtactgcag--atttgcac----------------------ctyctttttgacact
>PQ619233_Gliophorus_calunus_iNat194601188_Holotype
actgaaaattt---ggggaggaggc-tttgctgctggcccttttta-----ggggggcatctgtgcaca----ctcc--tcccttaattcctct-tatacacctgtgcaacctcctgtgggc-ttggggaaacctgagcttgcatcttt-gttccac--acacacaactkt-atatatttgccagtgaatgc-ttcttggctctttgag-ccataaa-aataattaatacaactttcaacaacggatctcttggctcacgcatcgatgaagaacgcagcgaaatgcgataagtaatgtgaattgcagaattcagtgaatcatcgaatctttgaacgcaccttgtgctccctggtattctggggagcatgcctgtttgagtgtcatgaaattctcaacttccatgtcttccttttggaagg-ccttgggtgttggaatgtgggagtgtgccatgtttcc--tttcgaggg-a-cagaggctctcctgaaatgcataagtgaatccagct-ttctgcc-ctgggg-ttgttgaagctttggtttgatag-tcctctrtttgtctatgtcccattgctacaac-aagagtgcccc-agaaaccttrgaatgtctgggtggtactgcag--atttgcac----------------------ctyctttttgacact
>AY969860_Gliophorus_sp_soil
actgaaaattt---ggggaggaggc-tttgctgctggcccttttta-------ggggcatctgtgcaca----ctcc-ttcccttagttcctct-tacacacctgtgcaacctcctgtgggc-ttggggaaacctgagcctgcattttt-gttccacatacacataactgt-atatatttgccagtgaatgc-ttcttggctctttgag-ccataaa-aataatcattacaactttcaacaacggatctcttggctcacgcatcgatgaagaacgcagcgaaatgcgataagtaatgtgaattgcagaattcagtgaatcatcgaatctttgaacgcaccttgcgctccctggtattccggggagcatgcctgtttgagtgtcatgaaattctcaa-ccttatgtcttccttttgaaagg--cttggggattggaatgtgggagtgtgccatgtttcc--ttccgagggaa-cagaggctctcctgaaatgcataagtgaatccagct-ttctgcc-ctgggg-ttgttgaagctttggtttgatag-tcctctgtttgtctatgccccattgctacaacaaagagtgcccc-agaaaccttggaatgtctgggttgcgctgcag--atttgcac----------------------ctcctttttgacact
>OP220999_Gliophorus_alboviscidus_CMB54
actgaaaattt---ggggaggaggc-tttgctgctggcccttttta-------ggggcatttgtgcaca----ctcc--tcccttaattcctct-tatacacctgtgcaacctcctgtgggc-ttggagaaatctgagcctgcatcttt-gttccac--acacacaactgt-acatatttgccagtgaatgc-ttgttggctctttgag-ctataaacaataattaatacaactttcaacaacggatctcttggctcacgcatcgatgaagaacgcagcgaaatgcgataagtaatgtgaattgcagaattcagtgaatcatcgaatctttgaacgcaccttgcgctccctggtattccggggagcatgcctgtttgagtgtcatgaaattctcaaccctcatgtcttccttttggaagg-ccttgggtattggaatgtgggagtgtgccatgtttcc--tttcgaggg-a-cagaggctctcctgaaatgcataagtgaatccagct-ttctgcc-ctgggg-tcgttgaagctttggtttgatag-tcctctgtttgtctatgtcccattgctacaac-aagagcaccct-agaaaccttggaatgtctgggtggcactgtag--atttgccc----------------------ctcttttttgacact
>OP220998_Gliophorus_alboviscidus_DJH21_Holotype
actgaaaattt---ggggaggaggc-tttgctgctggcccttttta-------ggggcatttgtgcaca----ctcc--tcccttaattcctct-tatacacctgtgcaacctcctgtgggc-ttggagaaatctgagcctgcatcttt-gttccac--acacacaactgt-acatatttgccagtgaatgc-ttgttggctctttgag-ctataaacaataattaatacaactttcaacaacggatctcttggctcacgcatcgatgaagaacgcagcgaaatgcgataagtaatgtgaattgcagaattcagtgaatcatcgaatctttgaacgcaccttgcgctccctggtattccggggagcatgcctgtttgagtgtcatgaaattctcaaccctcatgtcttccttttggaagg-ccttgggtattggaatgtgggagtgtgccatgtttcc--tttcgaggg-a-cagaggctctcctgaaatgcataagtgaatccagct-ttctgcc-ctgggg-tcgttgaagctttggtttgatag-tcctctgtttgtctatgtcccattgctacaac-aagagcaccct-agaaaccttggaatgtctgggtggcactgtag--atttgccc----------------------ctcttttttgacact
>HQ022026_Gliophorus_sp_soil
attgaaaattttgaggaggggtggt-tttgctgctggcccccttttagtaaggggggcatctgtgcacacgcccccc--tcccttaattcctccttatacacctgtgcaacctcctgtgggc-ttggggaaacctgggcctgcatctttacttt-----acacacaactgt-aca----------tgaatgc-ttgttggctctctgag-tcataaa-tttaattaatacaactttcaacaacggatctcttggctcacgcatcgatgaagaacgcagcgaaatgcgataagtagtgtgaattgcagaattcagtgaatcatcgaatctttgaacgcaccttgcgctccttggtattctgaggagcatgcctgtttgagtgtcatgaaattctcaacccccctgtctgctttttcggtgg--ctcaggcgttggaatgtgggagtgtgctgtgtttcc--ttcttgggg-a-cagaagctctcctgaaatgcatcagtgaacctggct-ttctgcccctgggg-tcgtt-tagctttggtttgatag-tcctctgtttgtctatgccccattgctacgac-tcgag---------------tggaaagtctaggatgtactgc---------------ccatc--------------tctttttttgacact
>MZ269231_Gliophorus_sp_iNat30847408
actg-aaattttgaggaggggtggt-cttgctgctggcttcttttt------gggggcatctgtgcacaca--cccc--tcycttaattcctccttatacacctgtgcaacctcctgtgggc-ttggggaaacctgggcctgcat-----cttt-----acacacaactgt-ata----------tgaatgc-ttgttggctctctgag-ccataaa-tttaattaatacaactttcaacaacggatctcttggctcacgcatcgatgaagaacgcagcgaaatgcgataagtaatgtgaattgcagaattcagtgaatcatcgaatctttgaacgcaccttgcgctccttggtattctgaggagcatgcctgtttgagtgtcatggaattctcgacccctt--gtctcctttttggtgg--ctcgggtgttggaatgtgggagtgtgctgtgtatcc--ttctt-ggg-a-taaaagctctcctgaaatgcatcagtgaacccagtt-ttctgcccctgggg-ttgtt-tagctttggtttgatag-tcctctgtttgtctatgccccattgctacgac-tcaag---------------tggaaagtct-ggatgcgctgcag--attgttcccatctctc--------------tttttttctgacact
>KY807663_Gliophorus_sciophanus_EF3099
tcgaataccactt-cgaggaaaggt-tgtgctgct------cttta-----ccgagac----gtgcacg----cctt--tctgaccctcttctttcaaaaacctgtg-aacctcttgtaggc-cgagaga----ttggtctacgttttt-tctt-----acaaaccccctg-tcgcatgtac--atgaacga-ttgttg-------------------ataatataacacaactttcaacgatggatctcttggctctcgcatcgatgaagaacgcagcgaaatgcgataagtaatgtgaattgcagaattcagtgaatcatcgaatctttgaacgcaccttgcgctccttggttttccgaggggcatgcctgtttgagtgtcacgaacttctcaacctcgatgatttgattatcgtagaggcttggatcatgga-----ggattttgctggattttt--tgttgaaaa---agtcagctcctctgaaatgcatcagtgaacctagtt-gccctcg-tttgc--ttgct--ggctttggtttgataa-tgtctatgccatcgctgt---------------ctgcgagtgta-aaatactcgagcggtttctgggtttgctacaa--accctaacct--------------------tatt-----------
>GF:China1(Zhang17) 56fb9634593cd79b6c78871ed351e76d|SampleIDs_GF01019458S;GF01019424S;GF01019426S;GF01019407S|abundances_1;1;5;1|marker_ITS2
---------------------------------------------------------------------------------------------------------------------------------------------------------------------------------------------------------------------------------------------------------------------------------------------------------------------------------------------------------------------------------------------------aattctcaacct-tatgtcttccttttggaagg-ccttgggtattggaatgtgggagtgtgccatgtttcc--tttcgaggg-a-cagaggctctcctgaaatgcatgagtgaatccagct-ttctgcc-ctgggg-tcgttgaagctttggtttgatag-tcctctgtttgtctatgtcccattgctacaac-aagagcacccc-agaaaccttggaatgtctgggtggcactgcag--atttgccc----------------------ctcctttttttgaca
>GF:China2(Sun21) 787cf8bce639107be3455519fe4f3f7a|SampleIDs_GF04009493S;GF04013542S;GF04009592S;GF04009762S|abundances_1;1;1;1|marker_ITS2
---------------------------------------------------------------------------------------------------------------------------------------------------------------------------------------------------------------------------------------------------------------------------------------------------------------------------------------------------------------------------------------------------aattctcaacct-tatgtcttccttttggaagg--cttgggtattggaatgtgggagtgtgccatgtttcc--tttcgaggg-a-cagaggctctcctgaaatgcatgagtgaatccagct-ttctgcc-ctgggg-tcgttgaagctttggtttgatag-tcctctgtttgtctatgtcccattgctacgac-aagagcacccc-agaaaccttggaatgtctgggtggcactgcag--atttgccc----------------------ctcttttttttgaca
>iNat243481445 A new nucleotide sequence entered manually
actgaaaattt---ggggaggaggc-tttgctgctggcccttttta-----ggggggcatctgtgcaca----ctcc--tcccttaattcctct-tatacacctgtgcaacctcctgtgggc-ttggggaaacctgagcctgcatcttt-gttccac--acacacaacttt-atatatttgccagtgaatgc-ttcttggctctttgag-ccataaa-aataattaatacaactttcaacaacggatctcttggctcacgcatcgatgaagaacgcagcgaaatgcgataagtaatgtgaattgcagaattcagtgaatcatcgaatttttgaacgcaccttgtgctccctggtattctggggagcatgcctgtttgagtgtcatgaaattctcaacttccatgtcttccttttggaagg-ccttgggtgttggaatgtgggagtgtgccatgtttcc--tttcgaggg-a-cagaggctctcctgaaatgcataagtgaatccagct-ttctgcc-ctgggg-ttgttgaagctttggtttgatag-tcctctgtttgtctatgtcccattgctacaac-aagagtgcccc-agaaaccttggaatgtctgggtggtactgcag--atttgcac----------------------cttctttttgacact
>UDB03112018 Material sample: TUE002008 (Texas:Saratoga; 30.27771,-94.5418); Location, G5031; UNITE sequence: ff1aa0d4abaa19bd7f8754f9ef12bb73c2fbc77e | UDB03112022
actgaaaattt---ggggaggaggc-tttgctgctggcccttttta-------ggggcatctgtgcaca----ctcc-ttcccttagttcctct-tacacacctgtgcaacctcctgtgggc-ttggggatacctgagcctgcattttt-gttccacatacacataactgt-acatatttgccagtgaatgc-ttgttggctctttgag-ccataaa-aataatcattacaactttcaacaacggatctcttggctcacgcatcgatgaagaacgcagcgaaatgcggtaagtaatgtgaattgcagaattcagtgaatcatcgaatctttgaacgcaccttgcgctccctggtattccggggagcatgcctgtttgagtgtcatgaaattctcaacccttatgtcttccttttggaagg--cttggggattggaatgtgggagtgtgccatgtttcc--tttcgaggg-a-tggaggctctcctgaaatgcataagtgaatccagct-ttctgcc-ctggggtttgttgaagctttggtttgatag-tcctctgtttgtctatgccccattgctacaacaaagagtgccct-agaaaccttggaatgtctgggttgcactgcag--atttgcac----------------------cttctttttgaca--
>HH-VR17 >OTU784;size=108;|domain: Fungi|phylum: Basidiomycota|class: Agaricomycetes|order: Agaricales|family: Hygrophoraceae|genus: Gliophorus|species: Gliophorus_sp:SH1278076.09FU|OTU: 784|
--------------------------------------------------------------------------------------------------------------------------------------------------------------------------------------------------------------------------------------------------------------------------------------cgaaatgcgataagtaatgtgaattgcagaattcagtgaatcatcgaatctttgaacgcaccttgcgctccctggtattccggggagcatgcctgtttgagtgtcatgaaattctcaaccctcatgtcttccttttggaagg-ccttgggtattggaatgtgggagtgtgccatgtttcc--tttcgaggg-a-cagaggctctcctgaaatgcataagtgaatccagct-ttctgcc-ctgggg-tcgttgaagctttggtttgatag-tcctctgtttgtctatgtcccattgctacaac-aagagcaccct-agaaaccttggaatgtctgggtggcactgtag--atttgccc----------------------ctcttttttgacact
>iNat251773868_Gliophorus_sp_FL
actgaaaattt---ggggaggaggc-tttgctgctggcccttttta-------ggggcatctgtgcaca----ctct-ttcccttagttcctct-tacacacctgtgcaacctcctgtgggc-ttggggaaacctgagcctgcattttt-gttccacatacacataactgt-atatatttgccagtgaatgc-ttcttggctctttgag-ccataaa-aataatcattacaactttcaacaacggatctcttggctcacgcatcgatgaagaacgcagcgaaatgcgataagtaatgtgaattgcagaattcagtgaatcatcgaatctttgaacgcaccttgcgctccctggtattccggggagcatgcctgtttgagtgtcatgaaattctcaacct-tatgtcttccttttgaaagg--cttggggattggaatgtgggagtgtgccatgtttcc--ttccaagggaa-cagaggctctcctgaaatgcataagtgaatccagct-ttctgcc-ctgggg-ttgttgaagctttggtttgatag-tcctctgtttgtctatgccccattgctacaacaaagagtgcccc-agaaaccttggaatgtctgggttgcgctgcag--atttgcac----------------------ctcctttttgacact
