# Supplementary material for: Revisions to the Gliophorus irrigatus complex (Agaricales, Hygrophoraceae, Gliophorus, section Unguinosae) including four new species, one new combination and comparisons of basidiome vs. eDNA distributions
Source: MycoKeys. 2026 Jan 29;127:307–41. doi: 10.3897/mycokeys.127.174823 (PMC12877779; doi:10.3897/mycokeys.127.174823)
Supplement: Supplementary material 2 — The final alignment and trees (ML and BI) [file mycokeys-127-307-s002.zip › suppl_mat/MB_align.nex]

#NEXUS

BEGIN DATA;
DIMENSIONS  NTAX=54 NCHAR=672;
FORMAT DATATYPE=DNA GAP=- MISSING=?;
MATRIX

KF291086_Gliophorus_fumosus_DJL05NC50_Holotype                                                     actgaaattttgggaa--gggggga-ttagctgctggctcttttgt------gagggcatctgtgcaca----cccctttcccttaatctctcc-tctacacctgtgcaacctcctgtgggc-ttggggaaacctgggcctgcatcttg-cttc-------acacaactgtaacttatttaccagtgaatgt-ttgttgg--ctctgag-ccataaa-aataatcaatacaactttcaacaacggatctcttggctcacgcatcgatgaagaacgcagcgaaatgcgataagtagtgtgaattgcagaattcagtgaatcatcgaatctttgaacgcatcttgcgctccttggtattccgaggagcatgcctgtttgagtgtcatgaaattctcaaccc-tctgtctcccttgtggaggt----------ttggaatgtgggagtgtgccgtgtttctcgtctagagga-a-tagaggctctcctgaaatgcatcagtgaaccctgctcttctgcc-catggg-ttgttgaagctttggtttgatag-tcctttgtttgtctacaccccattgctacaac-ttgagtgccca---------cagaaagtctgggt-gtactgcag--attgttaccc--------------------ccttcttttgacact
PQ469141_Gliophorus_fumosus_iNat193184758                                                          actgaaattttgggaa--gggggga-ttagctgctggctcttttgt------gagggcatctgtgcaca----cccctttcccttaatctctcc-tctacacctgtgcaacctcctgtgggc-ttggggaaacctgggcctgcatcttg-cttc-------acacaactgtaacttatttaccagtgaatgt-ttgttgg--ctctgag-ccataaa-aataatcaatacaactttcaacaacggatctcttggctcacgcatcgatgaagaacgcagcgaaatgcgataagtagtgtgaattgcagaattcagtgaatcatcgaatctttgaacgcatcttgcgctccttggtattccgaggagcatgcctgtttgagtgtcatgaaattctcaaccc-tctgtctcccttgtggaggt----------ttggaatgtgggagtgtgccgtgtttctcgtctagagga-a-tagaggctctcctgaaatgcatcagtgaaccctgctcttctgcc-catggg-ttgttgaagctttggtttgatag-tcctttgtttgtctacaccccattgctacaac-ttgagtgccca---------cagaaagtctgggt-gtactgcag--attgttaccc--------------------ccttcttttgacact
Gliophorus_fumosus_iNat136883620                                                                   actgaaattttgggaa--gggggga-ttagctgctggctcttttgt------gagggcatctgtgcaca----cccctttcccttaatctctcc-tctacacctgtgcaacctcctgtgggc-ttggggaaacctgggcctgcatcttg-cttc-------acacaactgtaacttatttaccagtgaatgt-ttgttgg--ctctgag-ccataaa-aataatcaatacaactttcaacaacggatctcttggctcacgcatcgatgaagaacgcagcgaaatgcgataagtagtgtgaattgcagaattcagtgaatcatcgaatctttgaacgcatcttgcgctccttggtattccgaggagcatgcctgtttgagtgtcatgaaattctcaaccc-tctgtctcccttgtggaggt----------ttggaatgtgggagtgtgccgtgtttctcgtctagagga-a-tagaggctctcctgaaatgcatcagtgaaccctgctcttctgcc-catggg-ttgttgaagctttggtttgatag-tcctttgtttgtctacaccccattgctacaac-ttgagtgccca---------cagaaagtctgggt-gtactgcag--attgttaccc--------------------ccttcttttgacact
Gliophorus_fumosus_iNat178924890                                                                   actgaaattttgggaa-ggggggga-ttagctgctggctcttttgt------gagggcatctgtgcaca----cccctttcccttaatctctcc-tctacacctgtgcaacctcctgtgggc-ttggggaaacctgggcctgcatcttg-cttc-------acacaactgtaacttatttaccagtgaatgt-ttgttgg--ctctgag-ccataaa-aataatcaatacaactttcaacaacggatctcttggctcacgcatcgatgaagaacgcagcgaaatgcgataagtaatgtgaattgcagaattcagtgaatcatcgaatctttgaacgcatcttgcgctccttggtattccgaggagcatgcctgtttgagtgtcatgaaattctcaaccc-tctgtctcccttgtggaggt----------ttggaatgtgggagtgtgccgtgtttctcgtctagagga-a-tagaggctctcctgaaatgcatcagtgaaccctgctcttctgcc-catggg-ttgttgaagctttggtttgatag-tcctttgtttgtctacaccccattgctacaac-ttgagtgccca---------cagaaagtctgggt-gtactgcag--attgttaccc--------------------ccttcttttgacact
MF665108_Gliophorus_fumosus_roots                                                                  ------------------------------------------------------------------------------------------------------------------------------------------------------------------------------------------------------------------------------------------------------------------------------------------------------------------------------------------------------------------------------------------------------------------------------------------------------------------------------------------gaggctctcctgaaatgcatcagtgaaccctgctcttctgcc-catggg-ttgttgaagctttggtttgatag-tcctttgtttgtctacaccccattgctacaac-ttgagtgccca---------cagaaagtctgggt-gtactgcag--attgttaccc--------------------ccttcttttgacact
PQ469140_Gliophorus_fumosus_iNat134364174                                                          actgaaattttgggaagggggggga-ttagctgctggctcttttgt------gagggcatctgtgcaca----cccctttcccttaatctctcc-tctacacctgtgcaacctcctgtgggc-ttggggaaacctgggcctgcatcttg-cttc-------acacaactgtaacttatttaccagtgaatgt-ttgttgg--ctttgag-ccataaa-aataatcaatacaactttcaacaacggatctcttggctcacgcatcgatgaagaacgcagcgaaatgcgataagtaatgtgaattgcagaattcagtgaatcatcgaatctttgaacgcatcttgcgctccttggtattccgaggaggatgcctgtttgagtgtcatgaaattctcaaccc-tctgtctcccttgtggaggt----------ttggaatgtgggagtgtgccgtgtttctcgtctagagga-a-tagaggctctcctgaaatgcatcagtgaaccctgctcttctgcc-catggg-ttgttgaagctttggtttgatag-tcctttgtttgtctacaccccattgctacaac-ttgagtgccca---------cagaaagtctgggt-gtactgcag--attgttaccc--------------------ccttcttttgacact
PQ469142_Gliophorus_fumosus_iNat181314311                                                          actgaaattttgggaa-ggggggga-ttagctgctggctcttttgt------gagggcatctgtgcaca----cccctttcccttaatctctcc-tctacacctgtgcaacctcctgtgggc-ttggggaaacctgggcctgcatcttg-cttc-------acacaactgtaacttatttaccagtgaatgt-ttgttgg--ctttgag-ccataaa-aataatcaatacaactttcaacaacggatctcttggctcacgcatcgatgaagaacgcagcgaaatgcgataagtaatgtgaattgcagaattcagtgaatcatcgaatctttgaacgcatcttgcgctccttggtattccgaggagcatgcctgtttgagtgtcatgaaattctcaaccc-tctgtctcccttgtggaggt----------ttggaatgtgggagtgtgccgtgtttctcgtctagagga-a-tagaggctctcctgaaatgcatcagtgaaccctgctcttctgcc-catggg-ttgttgaagctttggtttgatag-tcctttgtttgtctacaccccattgctacaac-ttgagtgccca---------cagaaagtctgggt-ggactgcag--attgttaccc--------------------ccttcttttgacact
ON562444_Gliophorus_fumosus_MycoMap6069                                                            actgaaattttgggaa--gggggga-ttagctgctggctcttttgt------gagggcatctgtgcaca----cccctttcccttaatctctcc-tctacacctgtgcaacctcctgtgggc-ttggggaaacctgggcctgcatcttg-cttc-------acacaactgtaacttatttaccagtgaatgt-ttgttgg--ctttgag-ccataaa-aataatcaatacaactttcaacaacggatctcttggctcacgcatcgatgaagaacgcagcgaaatgcgataagtaatgtgaattgcagaattcagtgaatcatcgaatctttgaacgcatcttgcgctccttggtattccgaggagcatgcctgtttgagtgtcatgaaattctcaaccc-tctgtctcccttgtggaggt----------ttggaatgtgggagtgtgccgtgtttctcgtctagagga-a-tagaggctctcctgaaatgcatcagtgaaccctgctcttctgcc-catggg-ttgttgaagctttggtttgatag-tcctttgtttgtctacaccccattgctacaac-ttgagtgccca---------cagaaagtctgggt-gtactgcag--attgttaccc--------------------ccttcttttgacact
PX103270_Gliophorus_fumosus_iNat290749159                                                          actgaaattttgggaa-ggggggga-ttagctgctggctcttttgt------gagggcatctgtgcaca----ccccwttcccttaatctctcc-tctacacctgtgcaacctcctgtgggc-ttggggaaacctgggcctgcatcttg-cttc-------acacaactgtaacttattyaccagtgaatgt-ttgttgg--ctttgag-ccataaa-aataatcaatacaactttcaacaacggatctcttggctcacgcatcgatgaagaacgcagcgaaatgcgataagtaatgtgaattgcagaattcagtgaatcatcgaatctttgaacgcaycttgcgctccttggtattccgaggagcatgcctgtttgagtgtcatgaaattctcaaccc-tctgtctcccttgtggaggt----------ttggaatgtgggagtgtgccgtgtttctcgtctarrgga-a-tagaggctctcctgaaatgcatcagtgaaccctgctcttctgcc-catggg-ttgttgaagctttggtttgatag-tcctttgtttgtctacaccccattgctacaac-ttgagtgccca---------cagaaagtctgggt-gtactgcag--attgttacyc--------------------ccttcttttgacact
PP516736_Gliophorus_fumosus_iNat183983484                                                          actgaaattttgggaa--gggggga-ttagctgctggctcttttgt------gagggcatctgtgcaca----cccctttcccttaatctctcc-tctacacctgtgcaacctcctgtgggc-ttggggaaacctgggcctgcatcttg-cttc-------acacaactgtaacttatttaccagtgaatgt-ttgttgg--ctttgag-ccataaa-aataatcaatacaactttcaacaacggatctcttggctcacgcatcgatgaagaacgcagcgaaatgcgataagtaatgtgaattgcagaattcagtgaatcatcgaatctttgaacgcaccttgcgctccttggtattccgaggagcatgcctgtttgagtgtcatgaaattctcaaccc-tctgtctcccttgtggaggt----------ttggaatgtgggagtgtgccgtgtttctcgtctaaggga-a-tagaggctctcctgaaatgcatcagtgaaccctgctcttctgcc-catggg-ttgttgaagctttggtttgatag-tcctttgtttgtctacaccccattgctacaac-ttgagtgccca---------cagaaagtctgggt-gtactgcag--attgttaccc--------------------ccttcttttgacact
Gliophorus_parafumosus_UDB03115324_TUE002679_soil                                                  actgaaatttt---gggaaggagga-ttcgttgctggccctttttg------gagggcatctgtgcaca----ccct--tccctcaattcctcc-tatacacctgtgcaacctcctgtgggc-ttggggaaacctgggcctgcatcttg-cttt-----acacacaactgt-acatatttcctagtgaatgctttgttggctctttgag-ccat-aa-aataattaatacaactttcaacaacggatctcttggctcacgcatcgatgaagaacgcagcgaaatgcgataagtaatgtgaattgcagaattcagtgaatcatcgaatctttgaacgcaccttgcgctccttggtattccgaggagcatgcctgtttgagtgtcatgaaattctcaaccc-tccgtctccttg-cggagac-tt---ggtgttggaatgtgggagtgtgccgtgttccc--ttcttaggg-a-ccgaggctctcctgaaatgcatcagtgaacccagct-ttctgct-ctgggg-ttgtt-gagctttggtttgatag-tcctttgtttgtctacaccccattgctacaac-tcgaatgcctc-atgaaccatggagagtctggacgggactgcag--attgttcc-----------------------cctcctttgaca--
PX093718_Gliophorus_parafumosus_NC_91                                                              actgaaatttt---gggaaggagga-ttcgttgctggccctttttg------gagggcatctgtgcaca----ccct--tccctcaattcctcc-tatacacctgtgcaacctcctgtgggc-ttggggaaacctgggcctgcatcttg-cttt-----acacacaactgt-acatatttcctagtgaangctttgttggctctttgag-ccat-aa-aataattaatacaactttcaacaacggatctcttggctcacgcatcgatgaagaacgcagcgaaatgcgataagtaatgtgaattgcagaattcagtgaatcatcgaatctttgaacgcaccttgcgctccttggtattccgaggagcatgcctgtttgagtgtcatgaaattctcaaccc-tccgtctccttg-cggagac-tt---ggtgttggaatgtgggagtgtgccgtgttccc--ttcttaggg-a-ccgaggctctcctgaaatgcatcagtgaacccagct-ttctgct-ctgggg-ttgtt-gagctttggtttgatag-tcctttgtttgtctacaccccattgctacaac-tcgaatgcctc-atgaaccatggagagtctggacgggactgcag--attgttcc-----------------------cctcttttgacact
MH979262_Gliophorus_parafumosus_NAMA2017_248_Holotype                                              actgaaatttt---gggaaggagga-ttcgttgctggccctttttg------gagggcatctgtgcaca----ccct--tccctcaattcctcc-tatacacctgtgcaacctcctgtgggc-ttggggaaacctgggcctgcatcttg-cttt-----acacacaactgt-acatatttcctagtgaatgctttgttggctctttgag-ccat-aa-aataattaatacaactttcaacaacggatctcttggctcacgcatcgatgaagaacgcagcgaaatgcgataagtaatgtgaattgcagaattcagtgaatcatcgaatctttgaacgcaccttgcgctccttggtattccgaggagcatgcctgtttgagtgtcatgaaattctcaaccc-tctgtctccttgccggagac-tt---ggtgttggaatgtgggagtgtgccgtgttccc--ttcttaggg-a-ccgaggctctcctgaaatgcatcagtgaacccagct-ttctgct-ctgggg-ttgtt-gagctttggtttgatag-tcctttgtttgtctacaccccattgctacaac-tcgaatgcctc-atgaaccatggagagtctggacgggactgcag--attgttcc-----------------------cctcttttgacact
Gliophorus_subaromaticus_ZAP119_Holotype                                                           actgaaatttt---aggga-ggggg-tttgctgctggccc-ctttg------aggggcatctgtgcaca----tccc--tcccttaattcctccttatacacctgtgcaacctcctgtgggc-ttggggaaacctgggcctgcattttg-cttc-----acacacaactgt-acataattaccactgaatgc-ttgttggctctctgag-ccacaaa-aataattaatacaactttcaacaacggatctcttggctcacgcatcgatgaagaacgcagcgaaatgcgataagtaatgtgaattgcagaattcagtgaatcatcgaatctttgaacgcaccttgcgctccttggtattccgaggagcatgcctgtttgagtgtcatgaaattctcagccc-tctgtctccttg-tggagtc-attgaggtgttggaaagtgggagtgtgccgtgttccc--tttcgaggg-a-tagaagctctcctgaaatgcatcagtgaacccagct-ttctacc-ctgggg-ttgtt-gagctttggtttgatag-tcctctgtttgtctacaccccattgctacaac-tcgagtgccct-ggaaactttggaatgtctgggt-gtactgcag--attgttcc--ccctctgggactctctactaccctcttttgacact
PP975575_Gliophorus_subaromaticus_iNat191417805                                                    actgaaatttt---aggga-ggggg-tttgctgctggccc-ctttg------aggggcatctgtgcaca----tccc--tcccttaattcctccttatacacctgtgcaacctcctgtgggc-ttggggaaacctgggcctgcattttg-cttc-----acacacaactgt-acataattaccactgaatgc-ttgttggctctctgag-ccacaaa-aataattaatacaactttcaacaacggatctcttggctcacgcatcgatgaagaacgcagcgaaatgcgataagtaatgtgaattgcagaattcagtgaatcatcgaatctttgaacgcaccttgcgctccttggtattccgaggagcatgcctgtttgagtgtcatgaaattctcagccc-tctgtctccttg-tggagtc-attgaggtgttggaaagtgggagtgtgccgtgttccc--tttcgaggg-a-tagaagctctcctgaaatgcatcagtgaacccagct-ttctacc-ctgggg-ttgtt-gagctttggtttgatag-tcctctgtttgtctacaccccattgctacaac-tcgagtgccct-ggaaactttggaatgtctgggt-gtactgcag--attgttcc--ccctctgggactctctactaccctcttttgacact
PV791511_Gliophorus_subaromaticus_iNat256214946                                                    actgaaatttt---aggga-ggggg-tttgctgctggccc-ctttg------aggggcatctgtgcaca----tccc--tcccttaattcctccttatacacctgtgcaacctcctgtgggc-ttggggaaacctgggcctgcattttg-cttc-----acacacaactgt-acataattaccactgaatgc-ttgttggctctctgag-ccacaaa-aataattaatacaactttcaacaacggatctcttggctcacgcatcgatgaagaacgcagcgaaatgcgataagtaatgtgaattgcagaattcagtgaatcatcgaatctttgaacgcaccttgcgctccttggtattccgaggagcatgcctgtttgagtgtcatgaaattctcagccc-tctgtctccttg-tggagtc-attgaggtgttggaaagtgggagtgtgccgtgttccc--tttcgaggg-a-tagaagctctcctgaaatgcatcagtgaacccagct-ttctacc-ctgggg-ttgtt-gagctttggtttgatag-tcctctgtttgtctacaccccattgctacaac-tcgagtgccct-ggaaactttggaatgtctgggt-gtactgcag--attgttcc--ccctctgggactctctactaccctcttttgacact
OR593569_Gliophorus_subaromaticus_iNat148999043                                                    actgaaatttt---aggga-ggggg-tttgctgctggccc-ctttg------aggggcatctgtgcaca----tccc--tcccttaattcctccttatacacctgtgcaacctcctgtgggc-ttggggaaacctgggcctgcattttg-cttc-----acacacaactgt-acataattaccactgaatgc-ttgttggctctctgag-ccacaaa-aataattaatacaactttcaacaacggatctcttggctcacgcatcgatgaagaacgcagcgaaatgcgataagtaatgtgaattgcagaattcagtgaatcatcgaatctttgaacgcaccttgcgctccttggtattccgaggagcatgcctgtttgagtgtcatgaaattctcagccc-tctgtctccttg-tggagtc-attgaggtgttggaaagtgggagtgtgccgtgttccc--tttcgaggg-a-tagaagctctcctgaaatgcatcagtgaacccagct-ttctacc-ctgggg-ttgtt-gagctttggtttgatag-tcctctgtttgtctacaccccattgctacaac-tcgagtgccct-ggaaactttggaatgtctgggt-gtactgcag--attgttcc--ccctctgggactctctactaccctcttttgacact
MG926555_Gliophorus_subaromaticus_MO307719                                                         ---------------------gggg-tttgctgctggccc-ctttg------aggggcatctgtgcaca----tccc--tcccttaattcctccttatacacctgtgcaacctcctgtgggc-ttggggaaacctgggcctgcattttg-cttc-----acacacaactgt-acataattaccactgaatgc-ttgttggctctctgag-ccacaaa-aataattaatacaactttcaacaacggatctcttggctcacgcatcgatgaagaacgcagcgaaatgcgataagtaatgtgaattgcagaattcagtgaatcatcgaatctttgaacgcaccttgcgctccttggtattccgaggagcatgcctgtttgagtgtcatgaaattctcagccc-tctgtctccttg-tggagtc-attgaggtgttggaaagtgggagtgtgccgtgttccc--tttcgaggg-a-tagaagctctcctgaaatgcatcagtgaacccagct-ttctacc-ctgggg-ttgtt-gagctttggtttgatag-tcctctgtttgtctacaccccattgctacaac-tcgagtgccct-ggaaactttggaatgtctgggt-gtactgcag--attgttcc--ccctctgggactctctactaccctcttttgacact
Gliophorus_subaromaticus_iNat264128202                                                             actgaaatttt---agggaggggg--tttgctgctggccccttt-------gaggggcatctgtgcaca----tccc--tcccttaattcctccttatacacctgtgcaacctcctgtgggc-ttggggaaacctgggcctgcattttg-cttc-----acacacaactgt-acataattaccactgaatgc-ttgttggctctctgag-ccacaaa-aataattaatacaactttcaacaacggatctcttggctcacgcatcgatgaagaacgcagcgaaatgcgataagtaatgtgaattgcagaattcagtgaatcatcgaatctttgaacgcaccttgcgctccttggtattccgaggagcatgcctgtttgagtgtcatgaaattctcagccc-tctgtctcc-ttgtggagtc-attgaggtgttggaaagtgggagtgtgccgtgttccc--tttcgaggg-a-tagaagctctcctgaaatgcatcagtgaacccagct-ttctacc-ctgggg-ttgtt-gagctttggtttgatag-tcctctgtttgtctacaccccattgctacaac-tcgagtgccct-ggaaactttggaatgtctgggt-gtactgcag--attgttcc--ccctctgggactctctactaccctcttttgacact
OU003418_Gliophorus_sp_soil                                                                        --------------------------------------------------------------------------------------------------------------------------------------------------------------------------------------------------------------------------------------------------------------------------------------------------------------------------------------------aacgcatcttgcgctccttggtatcccgaggagcatgcctgtttgagtgtcatgaaattctcaaccc-tctgtctcctct-tagaggc-ctttggtgtttggaatgtgggagtgtgccgttgttcc---ttcaaggg-a-tagaggctctcctgaaatgcatcagtaaacccagct-ttctgtc-ttaggg-ttgttgaagctttggtttgatag-tcctctgtctgtctatgtcccattgctccaac-tagagtacccc-aaaaactttggactgtctggat-gtactgcag--attact------------------------ctcctttttgacact
KF291084_Gliophorus_irrigatus_CFMR_DEN_21_Neotype                                                  actgaaatttt---ggggaggaggc-tttgctgctggccctttt--------gggggcatctgtgcaca----ctcc--tcccttaattcctcc-tatacacctgtgcaacctcctgtgggctttggggaaacctgggcctgcatcttg-tttc-----acacacaactgt-acatatttacctatgaatgc-ttgttggctctttgagcccataaaatataatcaatacaactttcaacaacggatctcttggctcacgcatcgatgaagaacgcagcgaaatgcgataagtaatgtgaattgcagaattcagtgaatcatcgaatctttgaacgcaccttgcgctccttggtattccgaggagcatgcctgtttgagtgtcatgaaattctcaaccctattttcttccttgtgg-agg--cttgggtgttggaatgtgggagtgtgccgtgttccc--tttcgaggg-a-tagaggctctcctgaaatgcataagtgaatccagct-ttctgcctttgggg-ttgttgaagctttggtttgatag-tcctctgtttgtctatgtgccattgctgcaac-tcgagtgccct-agaagctttagaatgcctggat-gtactgccattgctcccct----------------------cttctttttgacact
FM208881_Gliophorus_irrigatus_H35                                                                  ----------------------------------------------------------------------------------cttaattcctcc-tatacacctgtgcaacctcctgtgggctttggggaaacctgggcctgcatcttg-tttc-----acacacaactgt-acatatttacctatgaatgc-ttgttggctctttgagcccataaaatataatcaatacaactttcaacaacggatctcttggctcacgcatcgatgaagaacgcagcgaaatgcgataagtaatgtgaattgcagaattcagtgaatcatcgaatctttgaacgcaccttgcgctccttggtattccgaggagcatgcctgtttgagtgtcatgaaattctcaaccctattttcttccttgtgg-agg--cttgggtgttggaatgtgggagtgtgccgtgttccc--tttcgaggg-a-tagaggctctcctgaaatgcataagtgaatccagct-ttctgcctttgggg-ttgttgaagctttggtttgatag-tcctctgtttgtctatgtgccattgctgcaac-tcgagtgccct-agaagctttagaatgcctggat-gtactgccattgctcccct----------------------cttctttttgacact
OZ209063_Gliophorus_irrigatus_Genome                                                               actgaaatttt---ggggaggaggc-tttgctgctggccctttt--------gggggcatctgtgcaca----ctcc--tcccttaattcctcc-tatacacctgtgcaacctcctgtgggctttggggaaacctgggcctgcatcttg-tttc-----acacacaactgt-acatatttacctatgaatgc-ttgttggctctttgagcccataaaatataatcaatacaactttcaacaacggatctcttggctcacgcatcgatgaagaacgcagcgaaatgcgataagtaatgtgaattgcagaattcagtgaatcatcgaatctttgaatgcaccttgcgctccttggtattccgaggagcatgcctgtttgagtgtcatgaaattctcaaccctattttcttccttgtgg-agg--cttgggtgttggaatgtgggagtgtgccgtgttccc--tttcgaggg-a-tagaggctctcctgaaatgcataagtgaatccagct-ttctgcctttgggg-ttgttgaagctttggtttgatag-tcctctgtttgtctatgtgccattgctgcaac-tcgagtgccct-agaagctttagaatgcctggat-gtactgccattgctcccct----------------------cttctttttgacact
OP538813_Gliophorus_irrigatus_2_2_817                                                              actgaaatttt---ggggaggaggc-tttgctgctggccctttt--------gggggcatctgtgcaca----ctcc--tcccttaattcctcc-tatacacctgtgcaacctcctgtgggctttggggaaacctgggcctgcatcttg-tttc-----acacacaactgt-acatatttacctatgaatgc-ttgttggctctttgagcccataaaatataatcaatacaactttcaacaacggatctcttggctcacgcatcgatgaagaacgcagcgaaatgcgataagtaatgtgaattgcagaattcagtgaatcatcgaatytttgaacgcaccttgcgctccttggtattccgaggagcatgcctgtttgagtgtcatgaaattctcaaccctattktcttccttgtgg-agg--cttgggtgttggaatgtgggagtgtgccgtgttccc--tttcgaggg-a-tagaggctctcctgaaatgcatmagtgaatcnrgct-ttctgcctttgggg-ttgttgaagctttggtttgatag-tcctctgtttgtctatgtgccattgctgcaac-tygagtgccct-agaagctttagaatgcctggat-gtactgccattgctmccct----------------------cttctttttgacac-
OP538771_Gliophorus_irrigatus_vv_1                                                                 actgaaatttt---ggggaggaggc-tttgctgctggccctttt--------gggggcatctgtgcaca----ctcc--tcccttaattcctcc-tatacacctgtgcaacctcctgtgggctttggggaaacctgggcctgcatcttg-tttc-----acacacaactgt-acatatttacctatgaatgc-ttgttggctctttgag-ccataaaatataatcaatacaactttcaacaacggatctcttggctcaygcatcgatgaagaacgcagcgaaatgcgataagtaatgtgaattgcagaattcagtgaatcatcgaatytttgaacgcaccttgcgctccttggtattccgaggagcatgcctgtttgagtgtcatgaaattctcaaccctattktcttccttgtgg-agg--cttgggtgttggaatgtgggagtgtgccgtgttccc--tttcgaggg-a-tagaggctctcctgaaatgcatmagtgaatcyrgct-ttytgcctttgggg-ttgttgaagctttggtttgatag-tcctctgtttgtctatgtgccattgctgcaac-tygagtgccct-agaagctttagaatgcctggat-gtactgccattgctmccct----------------------cttctttttgacact
OP538731_Gliophorus_irrigatus_KN_307                                                               actgaaatttt---ggggaggaggc-tttgctgctggccctttt--------gggggcatctgtgcaca----ctcc--tcccttaattcctcc-tatacacctgtgcaacctcctgtgggctttggggaaacctgggcctgcatcttg-tttc-----acacacaactgt-acatatttacctatgaatgc-ttgttggctctttgag-ccataaaatataatcaatacaactttcaacaacggatctcttggctcacgcatcgatgaagaacgcagcgaaatgcgataagtaatgtgaattgcagaattcagtgaatcatcgaatttttgaacgcaccttgcgctccttggtattccgaggagcatgcctgtttgagtgtcatgaaattctcaaccctattgtcttccttgtgg-agg--cttgggtgttggaatgtgggagtgtgccgtgttccc--tttcgaggg-a-tagaggctctcctgaaatgcatcagtgaatctggct-ttctgcctttgggg-ttgttgaagctttggtttgatag-tcctctgtttgtctatgtgccattgctgcaac-ttgagtgccct-agaagctttagaatgcctggat-gtactgccattgctaccct----------------------cttctttttgacact
Gliophorus_irrigatus_BrigPP05b_soil_                                                               actgaaatttt---ggggaggaggc-tttgctgctggccctttt--------gggggcatctgtgcaca----ctcc--tcccttaattcctcc-tatacacctgtgcaacctcctgtgggctttggggaaacctgggcctgcatcttg-tttc-----acacacaactgt-acatatttacctatgaatgc-ttgttggctctttgag-ccataaaatataatcaatacaactttcaacaacggatctcttggctcacgcatcgatgaagaacgcagcgaaatgcgataagtaatgtgaattgcagaattcagtgaatcatcgaatttttgaacgcaccttgcgctccttggtattccgaggagcatgcctgtttgagtgtcatgaaattctcaaccctattgtcttccttgtgg-agg--cttgggtgttggaatgtgggagtgtgccgtgttccc--tttcgaggg-a-tagaggctctcctgaaatgcatcagtgaatctggct-ttctgcctttgggg-ttgttgaagctttggtttgatag-tcctctgtttgtctatgtgccattgctgcaac-ttgagtgccct-agaagctttagaatgcctggat-gtactgccattgctaccct----------------------cttctttttgacact
KY807664_Gliophorus_irrigatus_EF3100                                                               actgaaatttt---ggggaggaggc-tttgctgctggccctttt--------gggggcatctgtgcaca----ctcc--tcccttaattcctcc-tatacacctgtgcaacctcctgtgggctttggggaaacctgggcctgcatcttg-tttc-----acacacaactgt-acatatttacctatgaatgc-ttgttggctctttgag-ccataaaatataatcaatacaactttcaacaacggatctcttggctcacgcatcgatgaagaacgcagcgaaatgcgataagtaatgtgaattgcagaattcagtgaatcatcgaatttttgaacgcaccttgcgctccttggtattccgaggagcatgcctgtttgagtgtcatgaaattctcaaccctattgtcttccttgtgg-agg--cttgggtgttggaatgtgggagtgtgccgtgttccc--tttcgaggg-a-tagaggctctcctgaaatgcatcagtgaatctggct-ttctgcctttgggg-ttgttgaagctttggtttgatag-tcctctgtttgtctatgtgccattgctgcaac-ttgagtgccct-agaagctttagaatgcctggat-gtactgccattgctaccct----------------------cttctttttg-----
Gliophorus_irrigatus_TcoedPlot6a_soil_                                                             actg-aatttt---ggggaggaggc-tttgctgctggccctttt--------gggggcatctgtgcaca----ctcc--tcccttaattcctcc-tatacacctgtgcaacctcctgtgggctttggggaaacctgggcctgcatcttg-tttc-----acacacaactgt-acatatttacctatgaatgc-ttgttggctctttgag-ccataaaatataatcaatacaactttcaacaacggatctcttggctcacgcatcgatgaagaacgcagcgaaatgcgataagtaatgtgaattgcagaattcagtgaatcatcgaatttttgaacgcaccttgcgctccttggtattccgaggagcatgcctgtttgagtgtcatgaaattctcaaccctattgtcttccttgtgg-agg--cttgggtgttggaatgtgggagtgtgccgtgttccc--tttcgaggg-a-tagaggctctcctgaaatgcatcagtgaatctggct-ttctgcctttgggg-ttgttgaagctttggtttgatagttcctctgtttgtctatgtgccattgctgcaac-ttgagtgccctaaaaagctttagaatgcctggat-gtactgccattgctaccct----------------------cttctttttgacact
OQ065395_Gliophorus_irrigatus_DJH21_52                                                             ----------------ggaggaggc-tttgctgctggccctttt--------gggggcatctgtgcaca----ctcc--tcccttaattcctcc-tatacacctgtgcaacctcctgtgggctttggagaaacctgggcctgcatcttg-tttc-----acacacaactgt-acatatttacctatgaatgc-ttgttggctctttgag-ccataaaatataatcaatacaactttcaacaacggatctcttggctcacgcatcgatgaagaacgcagcgaaatgcgataagtaatgtgaattgcagaattcagtgaatcatcgaatttttgaacgcaccttgtgctccttggtattccgaggagcatgcctgtttgagtgtcatgaaattctcaaccctattgtcttccttgggn-nnc--cttgggtgttggaatgtgggagtgtgccgtgttccc--tttcgaggg-a-tagaggctctcctgaaatgcatcagtgaatctggct-ttctgcctttgggg-ttgttgaagctttggtttgatag-tcctctgtttgtctatgtgccattgctgcaac-ttgagtgccct-agaagctttagaatgcctggat-gta-----------------------------------------------------
PQ822173_Gliophorus_calunus_iNat148743563                                                          actgaaaattt---ggggaggaggc-tttgctgctggcccttttta------gggggcatctgtgcaca----ctcc--tcccttaattcctct-tatacacctgtgcaacctcctgtgggc-ttggggaaacctgagcctgcatcttt-gttccac--acacacaactgt-atatatttgccagtgaatgc-ttcttggctctttgag-ccataaa-aataattaatacaactttcaacaacggatctcttggctcacgcatcgatgaagaacgcagcgaaatgcgataagtaatgtgaattgcagaattcagtgaatcatcgaatctttgaacgcaccttgtgctccctggtattctggggagcatgcctgtttgagtgtcatgaaattctcaacttccatgtcttccttttggaagg-ccttgggtgttggaatgtgggagtgtgccatgtttcc--tttcgaggg-accagaggctctcctgaaatgcataagtgaatccagct-ttctgcc-ctgggg-ttgttgaagctttggtttgatag-tcctctatttgtctatgtcccattgctacaac-aagagtgccac-agaaaccttagaatgtctgggtggtactgcag--atttgcac----------------------ctcctttttgacact
Gliophorus_calunus_iNat260206232                                                                   actgaaaattt---ggggaggaggc-tttgctgctggcccttttta------gggggcatctgtgcaca----ctcc--tcccttaattcctct-tatacacctgtgcaacctcctgtgggc-ttggggaaacctgagcctgcatcttt-gttccac--acacacaactgt-atatatttgccagtgaatgc-ttcttggctctttgag-ccataaa-aataattaatacaactttcaacaacggatctcttggctcacgcatcgatgaagaacgcagcgaaatgcgataagtaatgtgaattgcagaattcagtgaatcatcgaatctttgaacgcaccttgtgctccctggtattctggggagcatgcctgtttgagtgtcatgaaattctcaacttccatgtcttccttttggaagg-ccttgggtgttggaatgtgggagtgtgccatgtttcc--tttcgaggg-accagaggctctcctgaaatgcataagtgaatccagct-ttctgcc-ctgggg-ttgttgaagctttggtttgatag-tcctctatttgtctatgtcccattgctacaac-aagagtgccac-agaaaccttagaatgtctgggtggtactgcag--atttgcac----------------------ctcctttttgacact
Gliophorus_calunus_iNat256218784                                                                   actgaaaattt---ggggaggaggc-tttgctgctggcccttttta------gggggcatctgtgcaca----ctcc--tcccttaattcctct-tatacacctgtgcaacctcctgtgggc-ttggggaaacctgagcctgcatcttt-gttccac--acacacaactgt-atatatttgccagtgaatgc-ttcttggctctttgag-ccataaa-aataattaatacaactttcaacaacggatctcttggctcacgcatcgatgaagaacgcagcgaaatgcgataagtaatgtgaattgcagaattcagtgaatcatcgaatctttgaacgcaccttgtgctccctggtattctggggagcatgcctgtttgagtgtcatgaaattctcaacttccatgtcttccttttggaagg-ccttgggtgttggaatgtgggagtgtgccatgtttcc--tttcgaggg-accagaggctctcctgaaatgcataagtgaatccagct-ttctgcc-ctgggg-ttgttgaagctttggtttgatag-tcctctatttgtctatgtcccattgctacaac-aagagtgccac-agaaaccttagaatgtctgggtggtactgcag--atttgcac----------------------ctcctttttgacact
Gliophorus_calunus_iNat192129100                                                                   actgaaaattt---ggggaggaggcttttgctgctggcccttttta------gggggcatctgtgcaca----ctcc--tcccttaattcctct-tatacacctgtgcaacctcctgtgggc-ttggggaaacctgagcctgcatcttt-gttccac--acacacaactgt-atatatttgccagtgaatgc-ttcttggctctttgag-ccataaa-aataattaatacaactttcaacaacggatctcttggctcacgcatcgatgaagaacgcagcgaaatgcgataagtaatgtgaattgcagaattcagtgaatcatcgaatctttgaacgcaccttgtgctccctggtattctggggagcatgcctgtttgagtgtcatgaaattctcaacttccatgtcttccttttggaagg-ccttgggtgttggaatgtgggagtgtgccatgtttcc--tttcgaggg-accagaggctctcctgaaatgcataagtgaatccagct-ttctgcc-ctgggg-ttgttgaagctttggtttgatag-tcctctatttgtctatgtcccattgctacaac-aagagtgccac-agaaaccttagaatgtctgggtggtactgcag--atttgcac----------------------ctcctttttgacact
Gliophorus_calunus_iNat3553433                                                                     actgaaaattt---ggggaggaggc-tttgctgctggcccttttta------gggggcatctgtgcaca----ctcc--tcccttaattcctct-tatacacctgtgcaacctcctgtgggc-ttggggaaacctgagcctgcatcttt-gttccac--acacacaactgt-atatatttgccagtgaatgc-ttcttggctctttgag-ccataaa-aataattaatacaactttcaacaacggatctcttggctcacgcatcgatgaagaacgcagcgaaatgcgataagtaatgtgaattgcagaattcagtgaatcatcgaatctttgaacgcaccttgtgctccctggtattctggggagcatgcctgtttgagtgtcatgaaattctcaacttccatgtcttccttttggaagg-ccttgggtgttggaatgtgggagtgtgccatgtttcc--tttcgaggg-accagaggctctcctgaaatgcataagtgaatccagct-ttctgcc-ctgggg-ttgttgaagctttggtttgatag-tcctctatttgtctatgtcccattgctacaac-aagagtgccac-agaaaccttagaatgtctgggtggtactgcag--atttgcac----------------------ctcctttttgacact
Gliophorus_calunus_iNat15137380                                                                    actgaaaattt---ggggaggaggc-tttgctgctggcccttttta------gggggcatctgtgcaca----ctcc--tcccttaattcctct-tatacacctgtgcaacctcctgtgggc-ttggggaaacctgagcctgcatcttt-gttccac--acacacaactgt-atatatttgccagtgaatgc-ttcttggctctttgag-ccataaa-aataattaatacaactttcaacaacggatctcttggctcacgcatcgatgaagaacgcagcgaaatgcgataagtaatgtgaattgcagaattcagtgaatcatcgaatctttgaacgcaccttgtgctccctggtattctggggagcatgcctgtttgagtgtcatgaaattctcaacttccatgtcttccttttggaaggcccttgggggttggaatgtgggagtgtcccatgtttcc--tttggaggg-c-cagaggctctcctgaaatgcataagtgaatccagct-ttctgcc-ctgggg-ttgttgaagctttggtttgatag-tcctctatttgtctatgtcccattgctacaac-aagagtgccac-agaaaccttagaatgtctgggtggtactgcag--atttgcac----------------------ctcctttttgacact
OR593565_Gliophorus_calunus_iNat148430507                                                          actgaaaattt---ggggaggaggc-tttgctgctggcccttttta------gggggcatctgtgcaca----ctcc--tcccttaattcctct-tatacacctgtgcaacctcctgtgggc-ttggggaaacctgagcctgcatcttt-gttccac--acacacaactgt-atatatttgccagtgaatgc-ttcttggctctttgag-ccataaa-aataattaatacaactttcaacaacggatctcttggctcacgcatcgatgaagaacgcagcgaaatgcgataagtaatgtgaattgcagaattcagtgaatcatcgaatctttgaacgcaccttgtgctccctggtattctggggagcatgcctgtttgagtgtcatgaaattctcaacttccatgtcttccttttggaagg-ccttgggtgttggaatgtgggagtgtgccatgtttcc--tttcgaggg-accagaggctctcctgaaatgcataagtgaatccagct-ttctgcc-ctgggg-ttgttgaagctttggtttgatag-tcctctatttgtctatgtcccattgctacaac-aagagtgcccc-agaaaccttagaatgtctgggtggtactgcag--atttgcac----------------------ctcctttttgacact
Gliophorus_calunus_iNat189684363                                                                   --------------------------------gctggcccttttta------gggggcatctgtgcaca----ctcc--tcccttaattcctct-tatacacctgtgcaacctcctgtgggc-ttggggaaacctgagcctgcatcttt-gttccac--acacacaactgt-atatatttgccagtgaatgc-ttcttggctctttgag-ccataaa-aataattaatacaactttcaacaacggatctcttggctcacgcatcgatgaagaacgcagcgaaatgcgataagtaatgtgaattgcagaattcagtgaatcatcgaatctttgaacgcaccttgtgctccctggtattctggggagcatgcctgtttgagtgtcatgaaattctcaacttccatgtcttccttttggaagg-ccttgggtgttggaatgtgggagtgtgccatgtttcc--tttcgaggg-a-cagaggctctcctgaaatgcataagtgaatccagct-ttctgcc-ctgggg-ttgttgaagctttggtttgatag-tcctctatttgtc--tgtcccattgctacaac-aagagtgcccc-agaaaccttagaatgtctgggtggtactgcag--atttgcac----------------------ctcctttttgacact
Gliophorus_calunus_iNat253949042                                                                   actgaaaattt---ggggaggaggc-tttgctgctggcccttttta------gggggcatctgtgcaca----ctcc--tcccttaattcctct-tatacacctgtgcaacctcctgtgggc-ttggggaaacctgagcctgcatcttttgttccac--acacacaactgt-atatatttgccagtgaatgc-ttcttggctctttgag-ccataaa-aataattaatacaactttcaacaacggatctcttggctcacgcatcgatgaagaacgcagcgaaatgcgataagtaatgtgaattgcagaattcagtgaatcatcgaatctttgaacgcaccttgtgctccctggtattctggggagcatgcctgtttgagtgtcatgaaattctcaacttccatgtcttccttttggaagg-ccttgggtgttggaatgtgggagtgtgccatgtttcc--tttcggggg-a-cagaggctctcctgaaatgcataagtgaatccagct-ttctgcc-ctgggg-tcgttgaagctttggtttgatag-tcctctatttgtctatgtcccattgctacaac-aagagtgcccc-agaaaccttagaatgtctgggtggtactgcag--atttgcac----------------------ctcctttttgacact
PQ619243_Gliophorus_calunus_iNat195986180                                                          actgaaaattt---ggggaggaggc-tttgctgctggcccttttta-----ggggggcatctgtgcaca----ctcc--tcccttaattcctct-tatacacctgtgcaacctcctgtgggc-ttggggaaacctgagcttgcatcttt-gttccac--acacacaacttt-atatatttgccagtgaatgc-ttcttggctctttgag-ccataaa-aataattaatacaactttcaacaacggatctcttggctcacgcatcgatgaagaacgcagcgaaatgcgataagtaatgtgaattgcagaattcagtgaatcatcgaatttttgaacgcaccttgtgctccctggtattctggggagcatgcctgtttgagtgtcatgaaattctcaacttccatgtcttccttttggaagg-ccttgggtgttggaatgtgggagtgtgccatgtttcc--tttcgaggg-a-cagaggctctcctgaaatgcataagtgaatccagct-ttctgcc-ctgggg-ttgttgaagctttggtttgatag-tcctctgtttgtctatgtcccattgctacaac-aagagtgcccc-agaaaccttggaatgtctgggtggtactgcag--atttgcac----------------------cttctttttgacact
PV520938_Gliophorus_calunus_iNat259023907                                                          actgaaaattt---ggggaggaggc-tttgctgctggcccttttta-----rgggggcatctgtgcaca----ctcc--tcccttaattcctct-tatacacctgtgcaacctcctgtrggc-ttggggaaacctgagcytgcatcttt-gttccac--acacacaactkt-atatatttgccagtgaatgc-ttcttggctctttgag-ccataaa-aataattaatacaactttcaacaacggatctcttggctcacgcatcgatgaagaacgcagcgaaatgcgataagtaatgtgaattgcagaattcagtgaatcatcgaatytttgaacgcaccttgtgctccctggtattctggggagcatgcctgtttgagtgtcatgaaattctcaacttccatgtcttccttttggaagg-ccttgggtgttggaatgtgggagtgtgccatgtttcc--tttcgaggg-a-cagaggctctcctgaaatgcayaagtgaatccagct-ttctgcc-ctgggg-ttgttgaagctttggtttgatag-tcctctrtttgtctatgtcccattgctacaac-aagagtgcccc-agaaaccttrgaatgtctgggtggtactgcag--atttgcac----------------------ctyctttttgacact
PQ619233_Gliophorus_calunus_iNat194601188_Holotype                                                 actgaaaattt---ggggaggaggc-tttgctgctggcccttttta-----ggggggcatctgtgcaca----ctcc--tcccttaattcctct-tatacacctgtgcaacctcctgtgggc-ttggggaaacctgagcttgcatcttt-gttccac--acacacaactkt-atatatttgccagtgaatgc-ttcttggctctttgag-ccataaa-aataattaatacaactttcaacaacggatctcttggctcacgcatcgatgaagaacgcagcgaaatgcgataagtaatgtgaattgcagaattcagtgaatcatcgaatctttgaacgcaccttgtgctccctggtattctggggagcatgcctgtttgagtgtcatgaaattctcaacttccatgtcttccttttggaagg-ccttgggtgttggaatgtgggagtgtgccatgtttcc--tttcgaggg-a-cagaggctctcctgaaatgcataagtgaatccagct-ttctgcc-ctgggg-ttgttgaagctttggtttgatag-tcctctrtttgtctatgtcccattgctacaac-aagagtgcccc-agaaaccttrgaatgtctgggtggtactgcag--atttgcac----------------------ctyctttttgacact
AY969860_Gliophorus_sp_soil                                                                        actgaaaattt---ggggaggaggc-tttgctgctggcccttttta-------ggggcatctgtgcaca----ctcc-ttcccttagttcctct-tacacacctgtgcaacctcctgtgggc-ttggggaaacctgagcctgcattttt-gttccacatacacataactgt-atatatttgccagtgaatgc-ttcttggctctttgag-ccataaa-aataatcattacaactttcaacaacggatctcttggctcacgcatcgatgaagaacgcagcgaaatgcgataagtaatgtgaattgcagaattcagtgaatcatcgaatctttgaacgcaccttgcgctccctggtattccggggagcatgcctgtttgagtgtcatgaaattctcaa-ccttatgtcttccttttgaaagg--cttggggattggaatgtgggagtgtgccatgtttcc--ttccgagggaa-cagaggctctcctgaaatgcataagtgaatccagct-ttctgcc-ctgggg-ttgttgaagctttggtttgatag-tcctctgtttgtctatgccccattgctacaacaaagagtgcccc-agaaaccttggaatgtctgggttgcgctgcag--atttgcac----------------------ctcctttttgacact
OP220999_Gliophorus_alboviscidus_CMB54                                                             actgaaaattt---ggggaggaggc-tttgctgctggcccttttta-------ggggcatttgtgcaca----ctcc--tcccttaattcctct-tatacacctgtgcaacctcctgtgggc-ttggagaaatctgagcctgcatcttt-gttccac--acacacaactgt-acatatttgccagtgaatgc-ttgttggctctttgag-ctataaacaataattaatacaactttcaacaacggatctcttggctcacgcatcgatgaagaacgcagcgaaatgcgataagtaatgtgaattgcagaattcagtgaatcatcgaatctttgaacgcaccttgcgctccctggtattccggggagcatgcctgtttgagtgtcatgaaattctcaaccctcatgtcttccttttggaagg-ccttgggtattggaatgtgggagtgtgccatgtttcc--tttcgaggg-a-cagaggctctcctgaaatgcataagtgaatccagct-ttctgcc-ctgggg-tcgttgaagctttggtttgatag-tcctctgtttgtctatgtcccattgctacaac-aagagcaccct-agaaaccttggaatgtctgggtggcactgtag--atttgccc----------------------ctcttttttgacact
OP220998_Gliophorus_alboviscidus_DJH21_Holotype                                                    actgaaaattt---ggggaggaggc-tttgctgctggcccttttta-------ggggcatttgtgcaca----ctcc--tcccttaattcctct-tatacacctgtgcaacctcctgtgggc-ttggagaaatctgagcctgcatcttt-gttccac--acacacaactgt-acatatttgccagtgaatgc-ttgttggctctttgag-ctataaacaataattaatacaactttcaacaacggatctcttggctcacgcatcgatgaagaacgcagcgaaatgcgataagtaatgtgaattgcagaattcagtgaatcatcgaatctttgaacgcaccttgcgctccctggtattccggggagcatgcctgtttgagtgtcatgaaattctcaaccctcatgtcttccttttggaagg-ccttgggtattggaatgtgggagtgtgccatgtttcc--tttcgaggg-a-cagaggctctcctgaaatgcataagtgaatccagct-ttctgcc-ctgggg-tcgttgaagctttggtttgatag-tcctctgtttgtctatgtcccattgctacaac-aagagcaccct-agaaaccttggaatgtctgggtggcactgtag--atttgccc----------------------ctcttttttgacact
HQ022026_Gliophorus_sp_soil                                                                        attgaaaattttgaggaggggtggt-tttgctgctggcccccttttagtaaggggggcatctgtgcacacgcccccc--tcccttaattcctccttatacacctgtgcaacctcctgtgggc-ttggggaaacctgggcctgcatctttacttt-----acacacaactgt-aca----------tgaatgc-ttgttggctctctgag-tcataaa-tttaattaatacaactttcaacaacggatctcttggctcacgcatcgatgaagaacgcagcgaaatgcgataagtagtgtgaattgcagaattcagtgaatcatcgaatctttgaacgcaccttgcgctccttggtattctgaggagcatgcctgtttgagtgtcatgaaattctcaacccccctgtctgctttttcggtgg--ctcaggcgttggaatgtgggagtgtgctgtgtttcc--ttcttgggg-a-cagaagctctcctgaaatgcatcagtgaacctggct-ttctgcccctgggg-tcgtt-tagctttggtttgatag-tcctctgtttgtctatgccccattgctacgac-tcgag---------------tggaaagtctaggatgtactgc---------------ccatc--------------tctttttttgacact
MZ269231_Gliophorus_sp_iNat30847408                                                                actg-aaattttgaggaggggtggt-cttgctgctggcttcttttt------gggggcatctgtgcacaca--cccc--tcycttaattcctccttatacacctgtgcaacctcctgtgggc-ttggggaaacctgggcctgcat-----cttt-----acacacaactgt-ata----------tgaatgc-ttgttggctctctgag-ccataaa-tttaattaatacaactttcaacaacggatctcttggctcacgcatcgatgaagaacgcagcgaaatgcgataagtaatgtgaattgcagaattcagtgaatcatcgaatctttgaacgcaccttgcgctccttggtattctgaggagcatgcctgtttgagtgtcatggaattctcgacccctt--gtctcctttttggtgg--ctcgggtgttggaatgtgggagtgtgctgtgtatcc--ttctt-ggg-a-taaaagctctcctgaaatgcatcagtgaacccagtt-ttctgcccctgggg-ttgtt-tagctttggtttgatag-tcctctgtttgtctatgccccattgctacgac-tcaag---------------tggaaagtct-ggatgcgctgcag--attgttcccatctctc--------------tttttttctgacact
KY807663_Gliophorus_sciophanus_EF3099                                                              tcgaataccactt-cgaggaaaggt-tgtgctgct------cttta-----ccgagac----gtgcacg----cctt--tctgaccctcttctttcaaaaacctgtg-aacctcttgtaggc-cgagaga----ttggtctacgttttt-tctt-----acaaaccccctg-tcgcatgtac--atgaacga-ttgttg-------------------ataatataacacaactttcaacgatggatctcttggctctcgcatcgatgaagaacgcagcgaaatgcgataagtaatgtgaattgcagaattcagtgaatcatcgaatctttgaacgcaccttgcgctccttggttttccgaggggcatgcctgtttgagtgtcacgaacttctcaacctcgatgatttgattatcgtagaggcttggatcatgga-----ggattttgctggattttt--tgttgaaaa---agtcagctcctctgaaatgcatcagtgaacctagtt-gccctcg-tttgc--ttgct--ggctttggtttgataa-tgtctatgccatcgctgt---------------ctgcgagtgta-aaatactcgagcggtttctgggtttgctacaa--accctaacct--------------------tatt-----------
GF_China1_Zhang17__56fb9634593cd79b6c78871ed351e76d_SampleIDs_GF01019458S_GF01019424S_GF01019426   ---------------------------------------------------------------------------------------------------------------------------------------------------------------------------------------------------------------------------------------------------------------------------------------------------------------------------------------------------------------------------------------------------aattctcaacct-tatgtcttccttttggaagg-ccttgggtattggaatgtgggagtgtgccatgtttcc--tttcgaggg-a-cagaggctctcctgaaatgcatgagtgaatccagct-ttctgcc-ctgggg-tcgttgaagctttggtttgatag-tcctctgtttgtctatgtcccattgctacaac-aagagcacccc-agaaaccttggaatgtctgggtggcactgcag--atttgccc----------------------ctcctttttttgaca
GF_China2_Sun21__787cf8bce639107be3455519fe4f3f7a_SampleIDs_GF04009493S_GF04013542S_GF04009592S_   ---------------------------------------------------------------------------------------------------------------------------------------------------------------------------------------------------------------------------------------------------------------------------------------------------------------------------------------------------------------------------------------------------aattctcaacct-tatgtcttccttttggaagg--cttgggtattggaatgtgggagtgtgccatgtttcc--tttcgaggg-a-cagaggctctcctgaaatgcatgagtgaatccagct-ttctgcc-ctgggg-tcgttgaagctttggtttgatag-tcctctgtttgtctatgtcccattgctacgac-aagagcacccc-agaaaccttggaatgtctgggtggcactgcag--atttgccc----------------------ctcttttttttgaca
iNat243481445_A_new_nucleotide_sequence_entered_manually                                           actgaaaattt---ggggaggaggc-tttgctgctggcccttttta-----ggggggcatctgtgcaca----ctcc--tcccttaattcctct-tatacacctgtgcaacctcctgtgggc-ttggggaaacctgagcctgcatcttt-gttccac--acacacaacttt-atatatttgccagtgaatgc-ttcttggctctttgag-ccataaa-aataattaatacaactttcaacaacggatctcttggctcacgcatcgatgaagaacgcagcgaaatgcgataagtaatgtgaattgcagaattcagtgaatcatcgaatttttgaacgcaccttgtgctccctggtattctggggagcatgcctgtttgagtgtcatgaaattctcaacttccatgtcttccttttggaagg-ccttgggtgttggaatgtgggagtgtgccatgtttcc--tttcgaggg-a-cagaggctctcctgaaatgcataagtgaatccagct-ttctgcc-ctgggg-ttgttgaagctttggtttgatag-tcctctgtttgtctatgtcccattgctacaac-aagagtgcccc-agaaaccttggaatgtctgggtggtactgcag--atttgcac----------------------cttctttttgacact
UDB03112018_Material_sample__TUE002008__Texas_Saratoga__30_27771__94_5418___Location__G5031__UNI   actgaaaattt---ggggaggaggc-tttgctgctggcccttttta-------ggggcatctgtgcaca----ctcc-ttcccttagttcctct-tacacacctgtgcaacctcctgtgggc-ttggggatacctgagcctgcattttt-gttccacatacacataactgt-acatatttgccagtgaatgc-ttgttggctctttgag-ccataaa-aataatcattacaactttcaacaacggatctcttggctcacgcatcgatgaagaacgcagcgaaatgcggtaagtaatgtgaattgcagaattcagtgaatcatcgaatctttgaacgcaccttgcgctccctggtattccggggagcatgcctgtttgagtgtcatgaaattctcaacccttatgtcttccttttggaagg--cttggggattggaatgtgggagtgtgccatgtttcc--tttcgaggg-a-tggaggctctcctgaaatgcataagtgaatccagct-ttctgcc-ctggggtttgttgaagctttggtttgatag-tcctctgtttgtctatgccccattgctacaacaaagagtgccct-agaaaccttggaatgtctgggttgcactgcag--atttgcac----------------------cttctttttgaca--
HH_VR17__OTU784_size_108__domain__Fungi_phylum__Basidiomycota_class__Agaricomycetes_order__Agari   --------------------------------------------------------------------------------------------------------------------------------------------------------------------------------------------------------------------------------------------------------------------------------------cgaaatgcgataagtaatgtgaattgcagaattcagtgaatcatcgaatctttgaacgcaccttgcgctccctggtattccggggagcatgcctgtttgagtgtcatgaaattctcaaccctcatgtcttccttttggaagg-ccttgggtattggaatgtgggagtgtgccatgtttcc--tttcgaggg-a-cagaggctctcctgaaatgcataagtgaatccagct-ttctgcc-ctgggg-tcgttgaagctttggtttgatag-tcctctgtttgtctatgtcccattgctacaac-aagagcaccct-agaaaccttggaatgtctgggtggcactgtag--atttgccc----------------------ctcttttttgacact
iNat251773868_Gliophorus_sp_FL                                                                     actgaaaattt---ggggaggaggc-tttgctgctggcccttttta-------ggggcatctgtgcaca----ctct-ttcccttagttcctct-tacacacctgtgcaacctcctgtgggc-ttggggaaacctgagcctgcattttt-gttccacatacacataactgt-atatatttgccagtgaatgc-ttcttggctctttgag-ccataaa-aataatcattacaactttcaacaacggatctcttggctcacgcatcgatgaagaacgcagcgaaatgcgataagtaatgtgaattgcagaattcagtgaatcatcgaatctttgaacgcaccttgcgctccctggtattccggggagcatgcctgtttgagtgtcatgaaattctcaacct-tatgtcttccttttgaaagg--cttggggattggaatgtgggagtgtgccatgtttcc--ttccaagggaa-cagaggctctcctgaaatgcataagtgaatccagct-ttctgcc-ctgggg-ttgttgaagctttggtttgatag-tcctctgtttgtctatgccccattgctacaacaaagagtgcccc-agaaaccttggaatgtctgggttgcgctgcag--atttgcac----------------------ctcctttttgacact
;

END;

BEGIN ASSUMPTIONS;
EXSET * UNTITLED  = ;
END;

BEGIN CODONS;
CODONPOSSET * CodonPositions =
 N:,
 1: 1-670\3,
 2: 2-671\3,
 3: 3-672\3;
CODESET  * UNTITLED = Universal: all ;
END;

BEGIN SETS;
END;
