# Supplementary material for: Revisions to the Gliophorus irrigatus complex (Agaricales, Hygrophoraceae, Gliophorus, section Unguinosae) including four new species, one new combination and comparisons of basidiome vs. eDNA distributions
Source: MycoKeys. 2026 Jan 29;127:307–41. doi: 10.3897/mycokeys.127.174823 (PMC12877779; doi:10.3897/mycokeys.127.174823)
Supplement: Supplementary material 2 — The final alignment and trees (ML and BI) [file mycokeys-127-307-s002.zip › suppl_mat/MB_partitions.nex]

#nexus
begin mrbayes;
  execute MB.nex;
  charset its1_its2 = 1-228 388-672;
  charset 58s = 229-387;
  partition favored = 2 : its1_its2, 58s;
  set partition = favored;

end;

begin mrbayes;

  lset applyto=(1) nst=2 rates=gamma ngammacat=4;
  lset applyto=(2) nst=2 rates=propinv;

  prset applyto=(1)
    statefreqpr = fixed(0.200257,0.23689,0.233021,0.329832)
    tratiopr    = fixed(5.04506)
    shapepr     = fixed(0.82147);

  prset applyto=(2)
    statefreqpr = fixed(0.278317,0.216318,0.236781,0.268584)
    tratiopr    = fixed(20.8301)
    pinvar      = fixed(0.818447);

end;
