# Supplementary material for: Revisions to the Gliophorus irrigatus complex (Agaricales, Hygrophoraceae, Gliophorus, section Unguinosae) including four new species, one new combination and comparisons of basidiome vs. eDNA distributions
Source: MycoKeys. 2026 Jan 29;127:307–41. doi: 10.3897/mycokeys.127.174823 (PMC12877779; doi:10.3897/mycokeys.127.174823)
Supplement: Supplementary material 2 — The final alignment and trees (ML and BI) [file mycokeys-127-307-s002.zip › suppl_mat/mb_result.con.tre]

#NEXUS
[ID: 8833527075]
begin taxa;
	dimensions ntax=54;
	taxlabels
		KF291086_Gliophorus_fumosus_DJL05NC50_Holotype
		PQ469141_Gliophorus_fumosus_iNat193184758
		Gliophorus_fumosus_iNat136883620
		Gliophorus_fumosus_iNat178924890
		MF665108_Gliophorus_fumosus_roots
		PQ469140_Gliophorus_fumosus_iNat134364174
		PQ469142_Gliophorus_fumosus_iNat181314311
		ON562444_Gliophorus_fumosus_MycoMap6069
		PX103270_Gliophorus_fumosus_iNat290749159
		PP516736_Gliophorus_fumosus_iNat183983484
		Gliophorus_parafumosus_UDB03115324_TUE002679_soil
		PX093718_Gliophorus_parafumosus_NC_91
		MH979262_Gliophorus_parafumosus_NAMA2017_248_Holotype
		Gliophorus_subaromaticus_ZAP119_Holotype
		PP975575_Gliophorus_subaromaticus_iNat191417805
		PV791511_Gliophorus_subaromaticus_iNat256214946
		OR593569_Gliophorus_subaromaticus_iNat148999043
		MG926555_Gliophorus_subaromaticus_MO307719
		Gliophorus_subaromaticus_iNat264128202
		OU003418_Gliophorus_sp_soil
		KF291084_Gliophorus_irrigatus_CFMR_DEN_21_Neotype
		FM208881_Gliophorus_irrigatus_H35
		OZ209063_Gliophorus_irrigatus_Genome
		OP538813_Gliophorus_irrigatus_2_2_817
		OP538771_Gliophorus_irrigatus_vv_1
		OP538731_Gliophorus_irrigatus_KN_307
		Gliophorus_irrigatus_BrigPP05b_soil_
		KY807664_Gliophorus_irrigatus_EF3100
		Gliophorus_irrigatus_TcoedPlot6a_soil_
		OQ065395_Gliophorus_irrigatus_DJH21_52
		PQ822173_Gliophorus_calunus_iNat148743563
		Gliophorus_calunus_iNat260206232
		Gliophorus_calunus_iNat256218784
		Gliophorus_calunus_iNat192129100
		Gliophorus_calunus_iNat3553433
		Gliophorus_calunus_iNat15137380
		OR593565_Gliophorus_calunus_iNat148430507
		Gliophorus_calunus_iNat189684363
		Gliophorus_calunus_iNat253949042
		PQ619243_Gliophorus_calunus_iNat195986180
		PV520938_Gliophorus_calunus_iNat259023907
		PQ619233_Gliophorus_calunus_iNat194601188_Holotype
		AY969860_Gliophorus_sp_soil
		OP220999_Gliophorus_alboviscidus_CMB54
		OP220998_Gliophorus_alboviscidus_DJH21_Holotype
		HQ022026_Gliophorus_sp_soil
		MZ269231_Gliophorus_sp_iNat30847408
		KY807663_Gliophorus_sciophanus_EF3099
		GF_China1_Zhang17__56fb9634593cd79b6c78871ed351e76d_SampleIDs_GF01019458S_GF01019424S_GF01019426
		GF_China2_Sun21__787cf8bce639107be3455519fe4f3f7a_SampleIDs_GF04009493S_GF04013542S_GF04009592S_
		iNat243481445_A_new_nucleotide_sequence_entered_manually
		UDB03112018_Material_sample__TUE002008__Texas_Saratoga__30_27771__94_5418___Location__G5031__UNI
		HH_VR17__OTU784_size_108__domain__Fungi_phylum__Basidiomycota_class__Agaricomycetes_order__Agari
		iNat251773868_Gliophorus_sp_FL
		;
end;
begin trees;
	translate
		1	KF291086_Gliophorus_fumosus_DJL05NC50_Holotype,
		2	PQ469141_Gliophorus_fumosus_iNat193184758,
		3	Gliophorus_fumosus_iNat136883620,
		4	Gliophorus_fumosus_iNat178924890,
		5	MF665108_Gliophorus_fumosus_roots,
		6	PQ469140_Gliophorus_fumosus_iNat134364174,
		7	PQ469142_Gliophorus_fumosus_iNat181314311,
		8	ON562444_Gliophorus_fumosus_MycoMap6069,
		9	PX103270_Gliophorus_fumosus_iNat290749159,
		10	PP516736_Gliophorus_fumosus_iNat183983484,
		11	Gliophorus_parafumosus_UDB03115324_TUE002679_soil,
		12	PX093718_Gliophorus_parafumosus_NC_91,
		13	MH979262_Gliophorus_parafumosus_NAMA2017_248_Holotype,
		14	Gliophorus_subaromaticus_ZAP119_Holotype,
		15	PP975575_Gliophorus_subaromaticus_iNat191417805,
		16	PV791511_Gliophorus_subaromaticus_iNat256214946,
		17	OR593569_Gliophorus_subaromaticus_iNat148999043,
		18	MG926555_Gliophorus_subaromaticus_MO307719,
		19	Gliophorus_subaromaticus_iNat264128202,
		20	OU003418_Gliophorus_sp_soil,
		21	KF291084_Gliophorus_irrigatus_CFMR_DEN_21_Neotype,
		22	FM208881_Gliophorus_irrigatus_H35,
		23	OZ209063_Gliophorus_irrigatus_Genome,
		24	OP538813_Gliophorus_irrigatus_2_2_817,
		25	OP538771_Gliophorus_irrigatus_vv_1,
		26	OP538731_Gliophorus_irrigatus_KN_307,
		27	Gliophorus_irrigatus_BrigPP05b_soil_,
		28	KY807664_Gliophorus_irrigatus_EF3100,
		29	Gliophorus_irrigatus_TcoedPlot6a_soil_,
		30	OQ065395_Gliophorus_irrigatus_DJH21_52,
		31	PQ822173_Gliophorus_calunus_iNat148743563,
		32	Gliophorus_calunus_iNat260206232,
		33	Gliophorus_calunus_iNat256218784,
		34	Gliophorus_calunus_iNat192129100,
		35	Gliophorus_calunus_iNat3553433,
		36	Gliophorus_calunus_iNat15137380,
		37	OR593565_Gliophorus_calunus_iNat148430507,
		38	Gliophorus_calunus_iNat189684363,
		39	Gliophorus_calunus_iNat253949042,
		40	PQ619243_Gliophorus_calunus_iNat195986180,
		41	PV520938_Gliophorus_calunus_iNat259023907,
		42	PQ619233_Gliophorus_calunus_iNat194601188_Holotype,
		43	AY969860_Gliophorus_sp_soil,
		44	OP220999_Gliophorus_alboviscidus_CMB54,
		45	OP220998_Gliophorus_alboviscidus_DJH21_Holotype,
		46	HQ022026_Gliophorus_sp_soil,
		47	MZ269231_Gliophorus_sp_iNat30847408,
		48	KY807663_Gliophorus_sciophanus_EF3099,
		49	GF_China1_Zhang17__56fb9634593cd79b6c78871ed351e76d_SampleIDs_GF01019458S_GF01019424S_GF01019426,
		50	GF_China2_Sun21__787cf8bce639107be3455519fe4f3f7a_SampleIDs_GF04009493S_GF04013542S_GF04009592S_,
		51	iNat243481445_A_new_nucleotide_sequence_entered_manually,
		52	UDB03112018_Material_sample__TUE002008__Texas_Saratoga__30_27771__94_5418___Location__G5031__UNI,
		53	HH_VR17__OTU784_size_108__domain__Fungi_phylum__Basidiomycota_class__Agaricomycetes_order__Agari,
		54	iNat251773868_Gliophorus_sp_FL
		;
tree con_50_majrule = [&U] (1[&prob=1.00000000e+00,prob_stddev=0.00000000e+00,prob_range={1.00000000e+00,1.00000000e+00},prob(percent)="100",prob+-sd="100+-0"]:1.081790e-03[&length_mean=1.56792745e-03,length_median=1.08179000e-03,length_95%HPD={1.20000000e-07,4.71738700e-03}],2[&prob=1.00000000e+00,prob_stddev=0.00000000e+00,prob_range={1.00000000e+00,1.00000000e+00},prob(percent)="100",prob+-sd=…
end;
